# Supplementary material for: α-catenin switches between a slip and an asymmetric catch bond with F-actin to cooperatively regulate cell junction fluidity
Source: Nat Commun. 2022 Mar 3;13:1146. doi: 10.1038/s41467-022-28779-7 (PMC8894357; doi:10.1038/s41467-022-28779-7)
Supplement: Supplementary file 4 — Source Data [file 41467_2022_28779_MOESM4_ESM.xlsx]

## Sheet: Figure 1c
Figure 1c		Average data (plotted values)				Raw data (duration of single interactions)
		Force (pN)	Lifetime (s)	ste (s)		Force (pN)	ton	Force (pN)	ton
	Lifetime Data	-12.4121	0.000173646	8.29e-05		-2.58792	0.001113	3.4733	0.0015741
		-11.9113	0.000319811	3.75e-05			0.00396971		0.000800301
		-11.0867	0.02715	0.00514			0.0021094		0.0112678
		-10.2681	0.04182	0.00564			0.000795001		0.000800301
		-9.44765	0.03679	0.00583			0.000816201		0.000731401
		-8.58688	0.00897	0.00181			0.00434071		0.0012773
		-7.74341	0.02049	0.00286			0.0013992		0.00499261
		-6.88405	0.00901	0.00173			0.000874501		0.00492371
		-6.02085	0.00615	0.000828			0.00910011		0.0013515
		-5.17307	0.00201	0.000161			0.0013091		0.00806661
		-4.31415	0.00126	6.99e-05			0.000567101		0.0017384
		-3.45142	0.00162	7.32e-05			0.000683701		0.000763201
		-2.58983	0.00227	0.000107			0.000848001		0.0013038
		-1.72719	0.00428	0.000724			0.000572401		0.000985801
		2.31875	0.00754	0.000792			0.0105205		0.0036941
		3.47566	0.0077	0.000626			0.000720801		0.0150361
		4.63019	0.01278	0.000845			0.0023161		0.0010282
		5.78573	0.02127	0.000422			0.0015211		0.000890401
		6.93825	0.07296	0.00566			0.000773801		0.000779101
		8.08823	0.14492	0.01551			0.000742001		0.0015317
		9.23081	0.05671	0.0085			0.0010706		0.0202036
		10.3896	0.06283	0.01109			0.00408101		0.0010176
		11.515	0.00946	0.00258			0.000895701		0.0022843
		12.6725	0.03342	0.00681			0.000789701		0.000784401
		13.7779	0.06127	0.01122			0.000667801		0.000863901
		14.8767	0.02743	0.00449			0.000646601		0.0020299
		15.9818	0.00233	0.00106			0.000752601		0.000885101
		16.8153	0.000225304	1.62e-05			0.000969901		0.000694301
							0.000789701		0.0015953
							0.000577701		0.0013568
							0.000598901		0.000832101
							0.000588301		0.0012667
							0.000848001		0.000715501
							0.018974		0.000784401
							0.00419761		0.0012402
							0.000858601		0.000895701
							0.0015688		0.000710201
							0.0021571		0.0014469
							0.0022101		0.000927501
							0.0020935		0.0028779
							0.000810901		0.0024274
							0.000636001		0.000837401
							0.0012508		0.000927501
							0.000593601		0.000689001
							0.0019822		0.0024592
							0.000657201		0.00471171
							0.00318		0.000932801
							0.0011501		0.0035616
							0.000662501		0.0024539
							0.000869201		0.0012508
							0.0017861		0.0033761
							0.0022366		0.0015105
							0.000885101		0.000742001
							0.000667801		0.0011501
							0.0017543		0.000985801
							0.0037736		0.00850651
							0.000667801		0.0015158
							0.0011236		0.0012773
							0.0017543		0.0028673
							0.0017543		0.000954001
							0.000583001		0.0010123
							0.0012614		0.0026977
							0.002279		0.000710201
							0.001643		0.0015317
							0.0017543		0.000752601
							0.000726101		0.0011819
							0.000673101		0.0025122
							0.0013038		0.0010494
							0.0012455		0.001219
							0.000657201		0.0017384
							0.0010441		0.00554911
							0.0017013		0.00540071
							0.0020564		0.0011925
							0.000726101		0.0207495
							0.000662501		0.0032913
							0.000752601		0.000826801
							0.00580351		0.000747301
							0.000938101		0.0014681
							0.01325		0.000964601
							0.0015052		0.0012985
							0.000588301		0.0011554
							0.0016112		0.0014363
							0.000985801		0.000954001
							0.000779101		0.0012667
							0.0012137		0.0014681
							0.000736701		0.0011289
							0.0035351		0.000715501
							0.0010865		0.000810901
							0.000689001		0.0017331
							0.00734051		0.0014469
							0.002385		0.000842701
							0.000784401		0.000985801
							0.000922201		0.0035616
							0.0022366		0.0036146
							0.000784401		0.0030899
							0.000583001		0.000720801
							0.000954001		0.0028832
							0.0012985		0.0014045
							0.000620101		0.0013939
							0.000614801		0.001537
							0.0027189		0.00212
							0.000588301		0.0011395
							0.0015582		0.0011925
							0.000747301		0.0014151
							0.0010229		0.0010918
							0.000604201		0.0021359
							0.000747301		0.000837401
							0.000890401		0.0011554
							0.003445		0.00530001
							0.000773801		0.000901001
							0.0018656		0.0013674
							0.0018497		0.000779101
							0.000805601		0.000932801
							0.0017649		0.0011342
							0.000985801		0.0010494
							0.0011342		0.000736701
							0.0014628		0.000726101
							0.000689001		0.0030422
							0.0010017		0.0012296
							0.000625401		0.000773801
							0.0022366		0.00685821
							0.000614801		0.000826801
							0.0011713		0.000742001
							0.0010335		0.000932801
							0.000572401		0.000795001
							0.000636001		0.0011607
							0.0037259		0.0013197
							0.000583001		0.0010176
							0.000869201		0.0029097
							0.0016589		0.000710201
							0.0029945		0.0036623
							0.0016006		0.0031429
							0.0019239		0.0022472
							0.00816731		0.0035298
							0.0017119		0.107145
							0.000853301		0.000863901
							0.00414461
							0.0012296
							0.000911601
							0.000720801
							0.000906301
							0.000667801
							0.00435131
							0.0011183
							0.000752601
							0.0010229
							0.000752601
							0.0021306
							0.000593601
							0.000689001
							0.001166
							0.0016059
						-3.44995	0.000402801	4.63019	0.000439901
							0.0003763		0.000445201
							0.000943401		0.0014628
							0.0003392		0.000503501
							0.002597		0.000620101
							0.000424001		0.000699601
							0.000530001		0.000429301
							0.000651901		0.0967463
							0.000397501		0.000514101
							0.000371		0.000848001
							0.000524701		0.0014946
							0.0011289		0.002332
							0.000450501		0.0021624
							0.00800301		0.000450501
							0.000593601		0.00549611
							0.000577701		0.000503501
							0.0010494		0.000636001
							0.0024539		0.000567101
							0.000636001		0.000699601
							0.0014946		0.0025228
							0.0003074		0.105597
							0.000519401		0.0010865
							0.000482301		0.000514101
							0.003763		0.000673101
							0.000530001		0.00445731
							0.0033867		0.0329554
							0.000471701		0.000487601
							0.0003763		0.0032648
							0.0023267		0.000879801
							0.0003127		0.000911601
							0.00414991		0.0014681
							0.000492901		0.000667801
							0.0003445		0.000874501
							0.000439901		0.0014363
							0.0015741		0.0148559
							0.000386901		0.000519401
							0.000821501		0.000429301
							0.000768501		0.000424001
							0.00716561		0.000540601
							0.000916901		0.00711791
							0.0011077		0.0014469
							0.0003445		0.000609501
							0.000752601		0.000498201
							0.0003604		0.0014946
							0.000445201		0.000519401
							0.000927501		0.000747301
							0.000482301		0.0028673
							0.0021942		0.000874501
							0.000826801		0.0019186
							0.000434601		0.00413931
							0.0010547		0.000524701
							0.000477001		0.000768501
							0.000455801		0.000789701
							0.000450501		0.0550777
							0.0003657		0.000757901
							0.0010335		0.0020988
							0.000821501		0.000471701
							0.000397501		0.000948701
							0.000482301		0.00692711
							0.0010017		0.0029786
							0.0003074		0.0242793
							0.000424001		0.0014204
							0.0017596		0.000424001
							0.000519401		0.000498201
							0.00405451		0.000641301
							0.0013515		0.0020511
							0.000662501		0.000535301
							0.0003233		0.00536891
							0.0012084		0.000789701
							0.0013038		0.000439901
							0.000980501		0.000768501
							0.0003127		0.000514101
							0.000477001		0.0017013
							0.056938		0.0014946
							0.000530001		0.000471701
							0.010017		0.000487601
							0.00803481		0.000471701
							0.00506151		0.000710201
							0.000916901		0.000784401
							0.0016483		0.0012614
							0.000763201		0.0012455
							0.000858601		0.0011236
							0.0003392		0.0020564
							0.0019769		0.0031429
							0.000413401		0.000858601
							0.0018656		0.0013091
							0.000471701		0.000636001
							0.0003286		0.0150096
							0.0003763		0.001431
							0.000620101		0.001696
							0.0003074		0.000625401
							0.0011183		0.000863901
							0.000429301		0.0010653
							0.000747301		0.0103138
							0.000371		0.000466401
							0.0013462		0.000477001
							0.00620101		0.000498201
							0.000593601		0.000508801
							0.0003763		0.00420821
							0.0133136		0.000964601
							0.00434071		0.000927501
							0.000710201		0.0010388
							0.0015582		0.0010653
							0.0029309		0.00539011
							0.000498201		0.000779101
							0.0003604		0.000805601
							0.0003286		0.001007
							0.0020882		0.000784401
							0.0003763		0.000545901
							0.000434601		0.000434601
							0.000598901		0.0013091
							0.00412341		0.000588301
							0.000498201		0.00424531
							0.000959301		0.000492901
							0.00657731		0.0030157
							0.0017384		0.000959301
							0.000588301		0.000784401
							0.000424001		0.0011819
							0.0010706		0.000821501
							0.0003127		0.000530001
							0.000620101		0.000530001
							0.000397501		0.0104092
							0.0024062		0.0012349
							0.000609501		0.0038054
							0.000689001		0.000699601
							0.0021518		0.0238924
							0.0003445		0.000720801
							0.00428771		0.0101442
							0.000948701		0.000625401
							0.000439901		0.000689001
							0.000402801		0.166754
							0.0031853		0.000455801
							0.0240726		0.0010547
							0.0013409		0.0023214
							0.0003127		0.0024327
							0.0003286		0.000779101
							0.000572401		0.000704901
							0.0003233		0.000445201
							0.000572401		0.000699601
							0.00411281		0.000471701
							0.000614801		0.001272
							0.000508801		0.000699601
							0.000514101		0.0035086
							0.0012243		0.002279
							0.00464811		0.000943401
							0.000477001		0.000439901
							0.000477001		0.0011501
							0.0003604		0.000561801
							0.0025811		0.000757901
							0.0013568		0.000418701
							0.000471701		0.0013356
							0.000418701		0.000450501
							0.0003816		0.0010865
							0.0003816		0.0221964
							0.0003445		0.0016059
							0.0011342		0.000540601
							0.0025864		0.000477001
							0.0003127		0.0109657
							0.0019398		0.000895701
							0.000736701		0.001007
							0.0013833		0.000445201
							0.000408101		0.0010918
							0.0038107		0.000901001
							0.000397501		0.00500851
							0.000683701		0.000556501
							0.0010282		0.001219
							0.0003392		0.000524701
							0.0018073		0.000816201
							0.0012614		0.00864961
							0.000593601		0.0024433
							0.0013038		0.000922201
							0.001537		0.0032224
							0.000657201		0.001113
							0.0022366		0.0021518
							0.000614801		0.000556501
							0.000450501		0.000673101
							0.00451561		0.0031111
							0.000503501		0.0028302
							0.0019981		0.000535301
							0.000816201		0.0201135
							0.0003233		0.00583531
							0.000397501		0.000418701
							0.0016112		0.000657201
							0.000461101		0.0024698
							0.0010123		0.0019345
							0.00497671		0.0011236
							0.0003604		0.000625401
							0.000816201		0.000609501
							0.000371		0.000683701
							0.0138542		0.000466401
							0.0010918		0.000540601
							0.000625401		0.0016324
							0.0003445		0.000413401
							0.00612681		0.000461101
							0.0003127		0.001537
							0.000482301		0.0010865
							0.000397501		0.000662501
							0.000434601		0.000890401
							0.000540601		0.000455801
							0.0010971		0.0010494
							0.0003498		0.000795001
							0.0017331		0.000498201
							0.0013674		0.000747301
							0.0003127		0.00503501
							0.0003074		0.000561801
							0.000540601		0.0013144
							0.0015953		0.000556501
							0.000858601		0.000932801
							0.000514101		0.0010759
							0.000535301		0.0028885
							0.0003127		0.0011024
							0.0027242		0.000842701
							0.000620101		0.0010176
							0.0003498		0.0011183
							0.000710201		0.000498201
							0.000413401		0.000593601
							0.000397501		0.000826801
							0.0003445		0.0147605
							0.000402801		0.0014098
							0.00426121		0.000922201
							0.0011342		0.000514101
							0.000561801		0.0019027
							0.0003763		0.0011925
							0.000747301		0.000519401
							0.0003604		0.0021041
							0.000641301		0.000545901
							0.0003763		0.000556501
							0.0003604		0.000471701
							0.000530001		0.0010176
							0.00723451		0.0014469
							0.000371		0.000954001
							0.000773801		0.00692181
							0.0003445		0.0010335
							0.000371		0.000498201
							0.00463221		0.000996401
									0.000821501
									0.0381494
									0.0179988
									0.0010282
									0.000996401
									0.000757901
									0.000461101
									0.0012296
									0.000508801
									0.0014893
									0.000694301
									0.000704901
									0.000577701
									0.000620101
									0.00525231
									0.001113
									0.000954001
									0.000604201
									0.000551201
									0.0016324
									0.000424001
									0.0021942
						-4.31349	0.0003339	5.78415	0.0003816
							0.00417641		0.000561801
							0.000413401		0.000450501
							0.0003021		0.000424001
							0.0002438		0.000561801
							0.0003339		0.0003233
							0.0012349		0.000397501
							0.000471701		0.000424001
							0.0002915		0.000386901
							0.0003816		0.0017437
							0.0016483		0.000535301
							0.000641301		0.0027295
							0.000455801		0.0021518
							0.0221328		0.0003233
							0.0003498		0.000386901
							0.0003074		0.000742001
							0.0003392		0.0003392
							0.000540601		0.0003816
							0.000742001		0.000694301
							0.0002968		0.0011077
							0.0003498		0.0019504
							0.0012773		0.000386901
							0.000487601		0.000646601
							0.0017331		0.0003233
							0.000408101		0.000514101
							0.0002385		0.00742001
							0.000408101		0.0003021
							0.0002809		0.0002968
							0.000545901		0.000757901
							0.0023797		0.000710201
							0.0003021		0.0002915
							0.000371		0.00866551
							0.0002703		0.0017543
							0.000667801		0.000922201
							0.0011554		0.000720801
							0.000598901		0.0002968
							0.000477001		0.0038001
							0.0014045		0.0029945
							0.0003286		0.0010229
							0.0016377		0.0003816
							0.000561801		0.0003657
							0.000408101		0.0010547
							0.0025069		0.0003339
							0.0003286		0.000535301
							0.0002809		0.0013144
							0.0002862		0.000667801
							0.000911601		0.0332787
							0.000265		0.00388491
							0.0002597		0.0014416
							0.000530001		0.0012773
							0.0003021		0.0030051
							0.0035616		0.0003392
							0.0037789		0.0017755
							0.0002385		0.00430891
							0.0002862		0.00578231
							0.0003657		0.0024168
							0.0003392		0.000874501
							0.000556501		0.0021995
							0.0018073		0.0003127
							0.000392201		0.000630701
							0.000879801		0.0011289
							0.0002332		0.0111618
							0.000466401		0.000938101
							0.0002968		0.000848001
							0.0003233		0.000424001
							0.0020458		0.000487601
							0.000710201		0.0012985
							0.000572401		0.000561801
							0.0002809		0.0003127
							0.0003339		0.000863901
							0.0133136		0.00589361
							0.0034185		0.0003074
							0.000763201		0.000424001
							0.0003763		0.000450501
							0.0280423		0.0002968
							0.000911601		0.000805601
							0.0018762		0.0014787
							0.0003339		0.0002915
							0.0003816		0.000636001
							0.0291447		0.0016536
							0.0003816		0.0024433
							0.000392201		0.000694301
							0.000694301		0.001113
							0.0012031		0.000524701
							0.000810901		0.0013568
							0.0002491		0.000524701
							0.000694301		0.000826801
							0.0002809		0.0013144
							0.0011766		0.0021465
							0.0003445		0.0003498
							0.000371		0.000720801
							0.000535301		0.000424001
							0.00398031		0.000503501
							0.0003127		0.0016642
							0.000318		0.000471701
							0.000466401		0.0003074
							0.000487601		0.000885101
							0.000408101		0.000699601
							0.0018497		0.0002968
							0.0003445		0.0003445
							0.00914251		0.000392201
							0.000429301		0.000461101
							0.000604201		0.000477001
							0.000683701		0.0003604
							0.000710201		0.000588301
							0.0002385		0.000503501
							0.000757901		0.000418701
							0.0002438		0.000402801
							0.000720801		0.000477001
							0.001007		0.000583001
							0.0019504		0.0002968
							0.0002385		0.0003392
							0.000720801		0.000540601
							0.0020352		0.0011077
							0.0002491		0.000996401
							0.000450501		0.000466401
							0.000742001		0.000673101
							0.000265		0.0013409
							0.0002438		0.000614801
							0.0003763		0.0011183
							0.000487601		0.0003657
							0.0002332		0.000402801
							0.0002438		0.0003604
							0.0003339		0.0030687
							0.0002703		0.000371
							0.000604201		0.0010494
							0.0003657		0.0024327
							0.000265		0.001166
							0.0002438		0.0002968
							0.0003657		0.0003445
							0.0003233		0.0003127
							0.0002862		0.000752601
							0.0020405		0.000683701
							0.0003498		0.000503501
							0.0002703		0.000386901
							0.0002491		0.000434601
							0.000853301		0.00159
							0.0002862		0.0003816
							0.00642891		0.0003816
							0.0003021		0.000371
							0.000386901		0.000318
							0.0002968		0.000413401
							0.0003339		0.0003392
							0.0003551		0.000530001
							0.0014893		0.0003498
							0.0014098		0.000461101
							0.000413401		0.000996401
							0.0003286		0.000694301
							0.0003763		0.0003604
							0.0029362		0.000429301
							0.0014999		0.0003339
							0.0013992		0.000424001
							0.00417111		0.000683701
							0.0010812		0.0014628
							0.000265		0.0003074
							0.00474351		0.000402801
							0.000487601		0.000657201
							0.0010971		0.0003657
							0.000895701		0.000487601
							0.0012402		0.0014734
							0.000996401		0.0003127
							0.0013197		0.0021041
							0.0016907		0.0003127
							0.0012084		0.0003392
							0.0003021		0.000646601
							0.000551201		0.000874501
							0.0002544		0.0013038
							0.000508801		0.000482301
							0.0002438		0.000704901
							0.000932801		0.0036782
							0.0010123		0.000503501
							0.0002438		0.000471701
							0.0014734		0.0003339
							0.0002809		0.0010918
							0.0003763		0.000424001
							0.0002385		0.000413401
							0.0003233		0.000487601
							0.0012667		0.000593601
							0.000318		0.000651901
							0.00409161		0.0003445
							0.0003392		0.000371
							0.000609501		0.0020564
							0.0002968		0.000514101
							0.000461101		0.0016748
							0.000598901		0.0003074
							0.0003021		0.000318
							0.0003392		0.0010017
							0.0003286		0.0031005
							0.0011183		0.000418701
							0.000763201		0.0003445
							0.0018391		0.000620101
							0.000482301		0.000768501
							0.001378		0.0024592
							0.000540601		0.000508801
							0.0022737		0.000991101
							0.000567101		0.0017808
							0.000630701		0.000418701
							0.0002862		0.0016165
							0.0003551		0.000837401
							0.000556501		0.000498201
							0.000371		0.00569751
							0.0003445		0.0003392
							0.0002968		0.000916901
							0.0003021		0.000577701
							0.00634411		0.0003657
							0.000959301		0.000413401
							0.000371		0.120665
							0.000837401		0.000583001
							0.0003604		0.0002915
							0.0002438		0.002968
							0.0002756		0.0019186
							0.0003339		0.0003551
							0.000757901		0.000572401
							0.0024751		0.000567101
							0.0003604		0.0013674
							0.0002597		0.0003604
							0.00435661		0.0012773
							0.0003763		0.0010017
							0.0016324		0.000530001
							0.0003021		0.000461101
							0.0010335		0.0003657
							0.0013197		0.000450501
							0.000715501		0.0003816
							0.0029786		0.0003551
							0.0026765		0.0003763
							0.0002385		0.000810901
							0.000651901		0.0010229
							0.000826801		0.00394851
							0.000572401		0.0013091
							0.0020246		0.000720801
							0.0002968		0.0003816
							0.000514101		0.000567101
							0.0014045		0.0016483
							0.0003657		0.00390611
							0.0018338		0.0003339
							0.0010229		0.000397501
							0.0010017		0.0003021
							0.0003604		0.0035139
							0.000625401		0.000371
							0.000265		0.0016218
							0.0003763		0.0019981
							0.000710201		0.0022578
							0.0002332		0.000402801
							0.0002597		0.000869201
							0.000598901		0.0003021
							0.0002544		0.0013197
							0.000704901		0.000318
							0.000795001		0.000545901
							0.0002968		0.0003074
							0.000477001		0.000318
							0.000577701		0.000386901
							0.0003657		0.0015264
							0.000954001		0.0003551
							0.0014893		0.000466401
							0.0002597		0.000402801
							0.000455801		0.0003657
							0.000397501		0.000535301
							0.0003392		0.000858601
							0.000938101		0.0003392
							0.000593601		0.0016218
							0.0002968		0.000424001
							0.000503501		0.00684231
							0.000954001		0.0003339
							0.0002703		0.0010653
							0.00511981		0.0003127
							0.0002597		0.000842701
							0.0003127		0.0015264
							0.000572401		0.0013409
							0.000318		0.0003021
							0.0014204		0.0022684
							0.000768501		0.000874501
							0.0011395		0.000726101
							0.000943401		0.000556501
							0.0014204		0.0021571
							0.0002332		0.000567101
							0.0003021		0.000662501
							0.000265		0.000630701
							0.0018444		0.000736701
							0.00765851		0.000445201
							0.0002279		0.000429301
							0.0003339		0.000318
							0.0002385		0.0017331
							0.0016748		0.000609501
							0.0025493		0.000386901
							0.0014787		0.000392201
							0.0002968		0.0012773
							0.0002491		0.000943401
							0.0002491		0.000699601
							0.0002968		0.000583001
							0.0002385		0.0021306
							0.0020511		0.000620101
							0.0002438		0.000408101
							0.0011024		0.000863901
							0.0017861		0.000318
							0.0002332		0.000487601
							0.0003286		0.0003339
							0.000985801
							0.0002862
							0.000593601
							0.0011819
						-4.31518	0.000609501	5.78748	0.000471701
							0.0002279		0.12675
							0.000927501		0.0103032
							0.000583001		0.000662501
							0.000805601		0.100287
							0.0002491		0.0036358
							0.0151368		0.000636001
							0.000461101		0.000439901
							0.000318		0.0003074
							0.0010759		0.0895383
							0.000492901		0.000779101
							0.000678401		0.0003445
							0.0013462		0.000482301
							0.000593601		0.0003286
							0.0030793		0.000938101
							0.000408101		0.000318
							0.00844821		0.000556501
							0.0002226		0.000959301
							0.001007		0.0010335
							0.0010812		0.000699601
							0.000212		0.0002862
							0.002915		0.000397501
							0.0003339		0.000429301
							0.0012561		0.0003657
							0.000482301		0.000386901
							0.000879801		0.000609501
							0.000508801		0.000408101
							0.000736701		0.000386901
							0.000392201		0.000673101
							0.0002173		0.0845775
							0.000710201		0.0003127
							0.0002544		0.000853301
							0.0002332		0.0003551
							0.00515161		0.0033231
							0.0002544		0.00570281
							0.00477531		0.0168116
							0.0002544		0.0003498
							0.0015158		0.000848001
							0.0002809		0.0339094
							0.001484		0.420391
							0.0037789		0.000445201
							0.0017278		0.0003127
							0.000938101		0.000471701
							0.000816201		0.0023956
							0.000657201		0.000402801
							0.00560211		0.0003127
							0.000593601		0.000593601
							0.000413401		0.000858601
							0.000461101		0.197685
							0.0025493		0.0002915
							0.00453151		0.000842701
							0.0011342		0.0002968
							0.0010335		0.001484
							0.0027825		0.001007
							0.0002332		0.0845192
							0.000212		0.000890401
							0.000567101		0.000445201
							0.000392201		0.0003445
							0.000916901		0.036888
							0.000561801		0.601169
							0.000715501		0.385703
							0.0002862		0.00477001
							0.000773801		0.0010494
							0.0002597		0.000418701
							0.0003286		0.0016854
							0.0002173		0.000461101
							0.0002809		0.00550141
							0.000450501		0.000318
							0.0012031		0.000461101
							0.000318		0.0011183
							0.0020511		0.000408101
							0.000916901		0.0015847
							0.0002438		0.000434601
							0.000784401		0.0002809
							0.000318		0.553533
							0.0010971		0.000964601
							0.0002226		0.000890401
							0.00488661		0.000561801
							0.00527351		0.000386901
							0.0003445		0.000503501
							0.0010176		0.000386901
							0.000874501		0.000938101
							0.0036199		0.000535301
							0.000265		0.000461101
							0.000916901		0.000429301
							0.0002279		0.447676
							0.000386901		0.000662501
							0.00414991		0.00617981
							0.000954001		0.0022525
							0.00586181		0.0012137
							0.000318		0.000386901
							0.0003286		0.0003498
							0.000212		0.000704901
							0.000689001		0.0132553
							0.0011872		0.000662501
							0.00385841		0.0025122
							0.000461101		0.000461101
							0.0002597		0.0037683
							0.0002544		0.799495
							0.0011448		0.0002968
							0.000524701		0.0018815
							0.000678401		0.0032436
							0.00403331		0.000408101
							0.000371		0.000386901
							0.000895701		0.000598901
							0.0111671		0.00726631
							0.0025811		0.0012031
							0.000413401		0.281006
							0.0033072		0.0255513
							0.0002968		0.0011077
							0.0012296		0.000863901
							0.0002332		0.000439901
							0.000609501		0.0409002
							0.000916901		0.0626885
							0.000609501		0.0278568
							0.00555971		0.0124232
							0.000736701		0.0003498
							0.0014893		0.0003021
							0.000895701		0.0003657
							0.000916901		0.000821501
							0.000731401		0.000551201
							0.0002226		0.000418701
							0.0003392		0.000720801
							0.0003551		0.0156774
							0.0003551		0.000487601
							0.00453681		0.392307
							0.0002597		0.000386901
							0.0002491		0.0003657
							0.00710731		0.0012826
							0.0010653		0.000704901
							0.0003816		0.001802
							0.0013144		0.0003286
							0.000429301		0.0002862
							0.0003657		0.000826801
							0.0002491		0.0182373
							0.0002756		0.0002915
							0.0002173		0.0022896
							0.003445		0.0003657
							0.0003127		0.080629
							0.000545901		0.0017808
							0.000726101		0.0371901
							0.00533711		0.000386901
							0.000386901		0.000408101
							0.000779101		0.111268
							0.00390611		0.0002862
							0.0002703		0.000413401
							0.0002756		0.022843
							0.0265424		0.000567101
							0.0002279		0.0003233
							0.0002862		0.000424001
							0.00456331		0.0132765
							0.0003604		0.000508801
							0.0011342		0.0022366
							0.0002438		0.000551201
							0.000471701		0.000863901
							0.0002279		0.00576111
							0.0003339		0.0003127
							0.0003657		0.0011395
							0.000678401		0.000757901
							0.0002915		0.0003816
							0.0002703		0.002756
							0.000492901		0.000662501
							0.0016801		0.000466401
							0.000265		0.0002968
							0.0003657		0.0440272
							0.0015211		0.0002915
							0.000598901		0.0003816
							0.0002862		0.00687941
							0.001113		0.000434601
							0.0012508		0.000318
							0.0013727		0.0003233
							0.000318		0.0011554
							0.00436721		0.000895701
							0.000810901		0.0003445
							0.0025864		0.000466401
							0.0002332		0.000604201
							0.0003233		0.00788111
							0.0002173		0.000397501
							0.000879801		0.000731401
							0.000736701		0.000901001
							0.0012455		0.508101
							0.000715501		0.0010229
							0.0003339		0.0509702
							0.000402801		0.001643
							0.000625401		0.000593601
							0.000371		0.0872593
							0.0029839		0.0326904
							0.0002756		0.0003445
							0.0012879		0.0019928
							0.0003657		0.00695891
							0.0010759		0.0003445
							0.000848001		0.078933
							0.0027666		0.0003233
							0.0002279		0.0003233
							0.0002862		0.0003445
							0.0002862		0.000498201
							0.000535301		0.0212583
							0.0003392		0.368313
							0.0015052		0.000673101
							0.0018285		0.0003339
							0.000371		0.000413401
							0.000492901		0.0018391
							0.0002332		0.000572401
							0.0013091		0.0003445
							0.001378		0.000657201
							0.0014151		0.0026288
							0.000212		0.000763201
							0.0002544		0.460512
							0.00579821		0.0015529
							0.0152587		0.000763201
							0.000524701		0.000439901
							0.000620101		0.110765
							0.0012667		0.0003286
							0.0002226		0.0010494
							0.000265		0.0003498
							0.0003392		0.0003816
							0.0003233		0.0013356
							0.0002173		0.000805601
							0.000869201		0.0023744
							0.000434601		0.000678401
							0.000683701		0.000540601
							0.001643		0.0013409
							0.000683701		0.000572401
							0.000371		0.0003127
							0.0003498		0.0014787
							0.0002385		0.00671511
							0.0002226
							0.000604201
							0.000386901
							0.0010335
							0.000265
							0.0003127
							0.0002862
							0.000731401
							0.001431
							0.000773801
							0.0003021
							0.0037524
							0.0003763
							0.0002968
							0.0021306
							0.000408101
							0.000572401
							0.000212
							0.0011342
							0.0003498
							0.000545901
							0.0002862
							0.000879801
							0.0037153
							0.001007
							0.0132553
							0.0034397
							0.000519401
							0.0019716
							0.0002915
							0.000826801
							0.0002226
							0.000482301
							0.0003286
							0.000397501
							0.0015211
							0.000530001
							0.000482301
							0.0002491
							0.000439901
							0.000863901
							0.000397501
							0.000212
							0.0003816
							0.000895701
							0.000657201
							0.000895701
							0.0111194
							0.0002226
							0.002173
							0.0002597
							0.0002173
							0.0002279
							0.0013303
							0.0002438
							0.000397501
							0.000386901
							0.0002703
							0.0002438
							0.0002332
							0.00543251
							0.0002544
							0.000736701
							0.0011925
							0.0003445
							0.001166
							0.0022949
							0.0002332
							0.0002544
							0.0002173
							0.0002544
							0.000371
							0.002915
							0.0002703
							0.0012667
							0.0002279
							0.000439901
							0.000667801
							0.000318
							0.0003392
						-4.31415	0.0012402	5.78573	0.00851181
							0.0011183		0.000318
							0.0002491		0.0002756
							0.000763201		0.000371
							0.0003445		0.0026977
							0.000572401		0.0002756
							0.0003551		0.23805
							0.000265		0.139104
							0.000524701		0.0028302
							0.000667801		0.231987
							0.0003657		0.00979971
							0.000689001		0.0003127
							0.00625931		0.000371
							0.0002915		0.0157675
							0.000604201		0.0015105
							0.000386901		0.0003127
							0.000959301		0.160871
							0.000265		0.0003127
							0.0002226		0.140434
							0.0003233		0.0003498
							0.0003763		0.166834
							0.0175854		0.000503501
							0.0003551		0.289423
							0.000318		0.0777988
							0.0010971		0.051585
							0.0002332		0.0003286
							0.0003604		0.0018232
							0.000630701		0.0003763
							0.0002968		0.109509
							0.0002915		0.0012137
							0.0002279		0.0225356
							0.0003498		0.0212636
							0.000418701		0.022843
							0.0160537		0.17533
							0.0015476		0.0003445
							0.0003074		0.0003127
							0.0023797		0.0003551
							0.0013462		0.0014151
							0.000832101		0.0017808
							0.000985801		0.0012137
							0.000535301		0.0030846
							0.000704901		0.000598901
							0.000461101		0.000842701
							0.0024433		0.000424001
							0.0024486		0.133353
							0.0003816		0.0439795
							0.0002491		0.584972
							0.0023002		0.0026341
							0.00908421		0.138675
							0.0002862		0.0003127
							0.000466401		0.000318
							0.000265		0.0649887
							0.0002862		0.00106
							0.00417641		0.0017808
							0.000609501		0.00585651
							0.00106		0.0622062
							0.0003127		0.0035563
							0.0012932		0.000397501
							0.000492901		0.0760074
							0.000397501		0.0161703
							0.000911601		0.0133348
							0.0002862		0.000318
							0.000620101		0.000742001
							0.0002862		0.0003286
							0.000445201		0.0204898
							0.00638121		0.0127094
							0.0002438		0.000757901
							0.00443611		0.00443081
							0.00542721		0.0003074
							0.0002968		0.0993645
							0.0003551		0.0653014
							0.000747301		0.0012985
							0.01855		0.0253711
							0.0002703		0.0015529
							0.0023479		0.0002703
							0.0027666		0.0002862
							0.0002279		0.000408101
							0.000540601		0.0202301
							0.000954001		0.045755
							0.0002438		0.0413348
							0.000916901		0.0804382
							0.000938101		0.000461101
							0.000614801		0.000773801
							0.0003233		0.0003657
							0.0002491		0.0002756
							0.0003286		0.0003021
							0.0018974		0.1726
							0.0013886		0.0003127
							0.0002968		0.0013515
							0.000482301		0.000424001
							0.000318		0.0867187
							0.0002491		0.144425
							0.0122483		0.000916901
							0.0002438		0.0037895
							0.0010123		0.00608441
							0.000821501		0.0028037
							0.0013568		0.00440431
							0.000975201		0.00621691
							0.0003127		0.0003074
							0.0003657		0.000397501
							0.0003445		0.0003392
							0.0002915		0.064729
							0.00106		0.000392201
							0.0010441		0.000689001
							0.0025864		0.0359499
							0.000508801		0.000466401
							0.000720801		0.00632821
							0.0002438		0.152476
							0.000397501		0.0014151
							0.00589361		0.000805601
							0.0002915		0.0876568
							0.000318		0.0002597
							0.0003074		0.0003392
							0.000832101		0.000593601
							0.0016801		0.0514101
							0.000747301		0.0404603
							0.0012402		0.0002968
							0.000424001		0.381378
							0.0003604		0.0003392
							0.002809		0.0681687
							0.000752601		0.000397501
							0.0003392		0.000757901
							0.000747301		0.000747301
							0.0002862		0.000461101
							0.0002544		0.000922201
							0.0027507		0.000535301
							0.000418701		0.000641301
							0.0014416		0.017013
							0.000498201		0.000482301
							0.0002438		0.0012985
							0.0014045		0.0003551
							0.001007		0.000636001
							0.000450501		0.000397501
							0.000577701		0.0002862
							0.000386901		0.000620101
							0.000922201		0.000524701
							0.0002862		0.000318
							0.000514101		0.000551201
							0.000477001		0.0925964
							0.00415521		0.0015582
							0.0014204		0.0003127
							0.0003286		0.0014999
							0.0003551		0.0020458
							0.000492901		0.0002862
							0.000567101		0.000689001
							0.000906301		0.0002703
							0.0003551		0.0015317
							0.000858601		0.000408101
							0.000450501		0.0513412
							0.000461101		0.0908156
							0.0002756		0.0015264
							0.000439901		0.000413401
							0.0002703		0.000699601
							0.0003657		0.304443
							0.0003445		0.000471701
							0.0029786		0.0003286
							0.000583001		0.0011607
							0.00431421		0.0003127
							0.0002862		0.0034238
							0.0014893		0.000800301
							0.0037365		0.000492901
							0.0002862		0.0011766
							0.000757901		0.0003286
							0.000492901		0.000424001
							0.0020087		0.000477001
							0.0010494		0.000789701
							0.00427711		0.0243694
							0.0014681		0.0003657
							0.000985801		0.041197
							0.000477001		0.0015529
							0.0002597		0.0003763
							0.000715501		0.0389763
							0.0003392		0.0003074
							0.000572401		0.0003392
							0.0003021		0.0003816
							0.000810901		0.223575
							0.0003021		0.000397501
							0.0016642		0.0003127
							0.0023797		0.0013727
							0.0002544		0.135548
							0.000455801		0.10414
							0.000752601		0.0002597
							0.000911601		0.0285193
							0.0003498		0.000842701
							0.000545901		0.000318
							0.000858601		0.0821819
							0.000630701		0.0018815
							0.00939691		0.0012243
							0.0002385		0.000583001
							0.000535301		0.000466401
							0.000927501		0.00716561
							0.0014575		0.000397501
							0.0003816		0.012826
							0.000657201		0.218021
							0.0014575		0.0025175
							0.00535301		0.355959
							0.0014469		0.175796
							0.000386901		0.00159
							0.000720801		0.149179
							0.00570281		0.000911601
							0.000763201		0.000911601
							0.0023161		0.00938631
							0.0012932		0.0002915
							0.002067		0.0229278
							0.0003127		0.000683701
							0.000598901		0.000487601
							0.00159		0.0003816
							0.000678401		0.0323777
							0.0012296		0.0010865
							0.0002438		0.199084
							0.0002597		0.000450501
							0.0002862		0.0015953
							0.0003127		0.000445201
							0.0002385		0.108475
							0.0002544		0.0003657
							0.0012667		0.0002968
							0.000699601		0.000265
							0.000492901		0.000265
							0.0003339		0.0314873
							0.0003021		0.0728221
							0.000439901		0.000821501
							0.0002279		0.0725783
							0.000408101		0.001007
							0.0002544		0.0003392
							0.000890401		0.0220851
							0.000715501		0.0408101
							0.0002544		0.0153223
							0.00731401		0.000408101
							0.0003021		0.0002703
							0.000477001		0.00607381
							0.0021359		0.000450501
							0.0024168		0.178425
							0.000434601		0.0014946
							0.0014787		0.0616179
							0.000720801		0.0510179
							0.000318		0.0002703
							0.0003498		0.0218625
							0.000630701		0.0484315
							0.000567101		0.000561801
							0.000604201		0.0774596
							0.000943401		0.0002756
							0.0002279		0.0003604
							0.001007		0.0002756
							0.000747301		0.000429301
							0.0002491		0.0002703
							0.0019663		0.0470641
							0.0027878		0.0002862
							0.0016589		0.000371
							0.0002915		0.000418701
							0.0033284		0.0003498
							0.000545901		0.0003657
							0.000837401		0.0002809
							0.0026553		0.0002756
							0.000386901		0.0011501
							0.0002915		0.000551201
							0.0002332		0.0002809
							0.000498201		0.000439901
							0.000689001		0.000726101
							0.000265		0.0003551
							0.001431		0.000710201
							0.000853301		0.0114533
							0.0020564		0.120072
							0.0019981		0.0010282
							0.0013886		0.000424001
							0.000720801		0.663227
							0.0025917		0.0002862
							0.000371		0.0014893
							0.000508801		0.000265
							0.0014681		0.0018073
							0.0015953		0.000265
							0.000736701		0.000689001
							0.000498201		0.000402801
							0.0013833		0.000567101
							0.00486011		0.0002862
							0.00371		0.0314449
							0.0015953		0.0016218
							0.000779101		0.0002862
							0.00587241		0.0002809
							0.0002756		0.000651901
							0.00458451		0.000853301
							0.000583001		0.000837401
							0.00387961		0.0002756
							0.0019504		0.000519401
							0.000572401		0.0691439
							0.000519401		0.0699018
							0.000402801		0.00551731
							0.00795001		0.255784
							0.0013462		0.0003445
							0.0002332		0.0011554
							0.0003763		0.0002862
							0.000848001		0.0003551
							0.0016536		0.00629111
							0.0010812		0.000386901
							0.000466401		0.0003551
							0.0010494		0.000408101
							0.0002491		0.0003498
							0.000858601		0.0002703
							0.0012773		0.00747301
							0.000895701		0.0003127
							0.0003021		0.0109021
							0.0011024		0.003604
							0.0002597		0.0014363
							0.0003551		0.0002915
							0.0017384		0.0002809
							0.000508801		0.0023479
							0.000413401		0.000683701
							0.0002544		0.0015688
							0.0020617		0.0472072
							0.00800301		0.0180518
							0.0002491		0.0003127
							0.000757901		0.000371
							0.000572401		0.0014946
							0.0003498		0.00521521
							0.000386901		0.0003445
							0.0018868		0.0002756
							0.0002385		0.0002756
							0.0030687		0.0635418
							0.0002279		0.000418701
							0.000318		0.000318
							0.0003392		0.0017967
							0.001431		0.0410592
							0.000397501		0.0652219
							0.000901001		0.01855
							0.000604201		0.00643421
							0.0003551		0.0381335
							0.0018232		0.0003657
							0.0002385		0.000954001
							0.0012243		0.139629
							0.0002597		0.000408101
							0.000646601		0.000848001
							0.0021836		0.016642
							0.0020617		0.000609501
							0.000980501		0.0397766
							0.000657201		0.313766
							0.000418701
							0.0003551
							0.000386901
							0.000466401
							0.000572401
							0.0002438
							0.0002862
							0.000429301
							0.000715501
							0.0022737
							0.000424001
							0.0013197
							0.0003392
							0.000704901
							0.000938101
							0.0003286
							0.000519401
							0.0002968
							0.000556501
							0.000434601
							0.0021889
							0.0013727
							0.000906301
							0.0013621
							0.0002385
							0.00467461
							0.000588301
							0.000418701
							0.000768501
							0.000726101
							0.000641301
							0.0002862
							0.000397501
							0.0003233
							0.0012455
							0.000418701
							0.0011713
							0.000540601
							0.0003074
							0.002226
							0.000519401
							0.0002703
							0.0037524
							0.000715501
							0.0002703
							0.000572401
							0.00708081
							0.000418701
							0.000556501
							0.0011289
							0.0024009
							0.000630701
							0.0003498
							0.000540601
							0.0017225
							0.0028779
							0.0003551
							0.000556501
							0.0002809
							0.0017702
							0.0003021
							0.00419761
							0.000498201
							0.0002544
							0.000657201
							0.0015688
							0.0002862
							0.000964601
							0.001908
							0.000450501
							0.0011024
							0.0002332
							0.0037895
							0.000853301
							0.0003445
							0.00106
							0.0002226
							0.0036835
							0.0017861
							0.0002438
							0.000551201
							0.000450501
							0.0016218
							0.0003392
							0.0003021
							0.0003445
							0.0022154
							0.0002332
							0.0018762
							0.000445201
							0.0011978
							0.0010123
							0.0020564
							0.0034503
							0.0021147
							0.0030104
							0.000906301
							0.0002544
							0.0003604
							0.00387431
							0.0035139
							0.0002756
							0.000948701
							0.0028938
							0.000424001
							0.0010653
							0.0002438
							0.000593601
							0.000503501
							0.000413401
							0.000715501
							0.0002385
							0.000471701
							0.000646601
							0.0002279
							0.000466401
							0.0002968
							0.0002332
							0.000667801
							0.001325
							0.0002226
							0.0014416
							0.0003392
							0.00106
							0.0002862
							0.0003551
							0.000530001
							0.0011236
							0.0034768
						-5.17307	0.00939161	6.93825	0.000583001
							0.000779101		0.0002226
							0.000572401		0.000964601
							0.000212		0.000503501
							0.000593601		0.227349
							0.0001484		0.0025811
							0.000402801		0.242825
							0.0001484		0.0002279
							0.0023002		0.0002809
							0.0001802		0.000514101
							0.0001643		0.0642414
							0.000159		0.00791821
							0.0001537		0.0002385
							0.0001431		0.000514101
							0.0011077		0.0003445
							0.0003604		0.000964601
							0.0002014		0.0003445
							0.000159		0.0002703
							0.0003339		0.0002226
							0.000265		0.000397501
							0.0001431		0.0028991
							0.000535301		0.0014045
							0.0014522		0.0002756
							0.0001802		0.0003657
							0.0001802		0.000943401
							0.000212		0.0010706
							0.0014204		0.0010388
							0.0001643		0.0017225
							0.000577701		0.0003816
							0.000678401		0.0002173
							0.0003127		0.000545901
							0.0002014		0.0002756
							0.0002014		0.0397024
							0.0012084		0.50985
							0.000159		0.0003339
							0.0002173		0.0022684
							0.0001908		0.0388809
							0.00586711		0.0777723
							0.000657201		0.236089
							0.0001696		0.0013727
							0.001484		0.01537
							0.000530001		0.00642891
							0.0001484		0.0822243
							0.0010441		0.000212
							0.0001484		0.188797
							0.0002809		0.00807721
							0.0018391		0.264677
							0.000503501		0.0218042
							0.000890401		0.0003127
							0.0001378		0.0988769
							0.0001908		0.0011554
							0.000752601		0.164703
							0.0001431		0.0002385
							0.0002067		0.0017384
							0.000402801		0.152274
							0.0003392		0.275913
							0.0001537		0.000614801
							0.0001643		0.0739934
							0.0002544		0.122912
							0.0002703		0.0512034
							0.0147128		0.047239
							0.00463221		0.0016642
							0.0001643		0.0002279
							0.000694301		0.0100859
							0.0012932		0.174444
							0.00318		0.000212
							0.0013091		0.0002544
							0.0013992		0.131748
							0.00480711		0.000397501
							0.0015052		0.00492901
							0.000450501		0.0021677
							0.0027613		0.0353457
							0.0014257		0.0010759
							0.0036358		0.000996401
							0.000821501		0.0002491
							0.0029468		0.0032754
							0.000641301		0.0012031
							0.000810901		0.0002332
							0.000662501		0.0366548
							0.0017808		0.000418701
							0.0003445		0.000874501
							0.000519401		0.0011236
							0.0002703		0.107161
							0.00533181		0.0126087
							0.0015211		0.0456755
							0.0002067		0.0902697
							0.0029468		0.0686669
							0.000159		0.148236
							0.000439901		0.000710201
							0.0002544		0.302387
							0.0016271		0.00106
							0.000646601		0.0003074
							0.0026977		0.0003445
							0.0162869		0.0003286
							0.0002279		0.000662501
							0.00404391		0.0002332
							0.000519401		0.090063
							0.00500851		0.000392201
							0.0001537		0.000572401
							0.0003021		0.000524701
							0.0023956		0.0002862
							0.0001643		0.0003339
							0.0001749		0.0002862
							0.0003657		0.000318
							0.0011236		0.1309
							0.000614801		0.0002173
							0.0002544		0.058157
							0.000810901		0.0643315
							0.0012243		0.0437834
							0.000869201		0.0002756
							0.0001537		0.144653
							0.0002332		0.0706809
							0.0001484		0.0669073
							0.0015317		0.0015052
							0.000773801		0.002279
							0.000588301		0.0294945
							0.0001961		0.0211576
							0.0001802		0.014681
							0.000895701		0.0015264
							0.0002067		0.000450501
							0.00977321		0.000265
							0.0002014		0.0002597
							0.000901001		0.582349
							0.0003127		0.189046
							0.0026553		0.000545901
							0.000577701		0.0137429
							0.000625401		0.0121688
							0.000842701		0.180693
							0.000461101		0.439005
							0.000636001		0.0265636
							0.000413401		0.0263092
							0.000397501		0.0420715
							0.0002173		0.0124709
							0.00395381		0.00666741
							0.001166		0.0002756
							0.000477001		0.329745
							0.0002385		0.0889341
							0.000985801		0.292428
							0.000159		0.000392201
							0.0022684		0.000784401
							0.000646601		0.0131546
							0.00448911		0.146068
							0.0003127		0.0002226
							0.0002703		0.200255
							0.0021677		0.000461101
							0.00834221		0.130513
							0.0023903		0.0673631
							0.0001855		0.128536
							0.0003657		0.0741471
							0.0024486		0.325866
							0.0023585		0.00635471
							0.0014363		0.0035457
							0.000763201		0.0719317
							0.00777511		0.839357
							0.0001855		0.0002862
							0.0003498		0.000455801
							0.0002915		0.0003074
							0.0002173		0.0003498
							0.000498201		0.000519401
							0.00702781		0.0254347
							0.0011183		0.632286
							0.000445201		0.000848001
							0.00891991		0.162154
							0.0012773		0.000540601
							0.000614801		0.0256308
							0.0013144		0.000848001
							0.000964601		0.0034291
							0.0002014		0.025334
							0.0101972		0.000598901
							0.000715501		0.0134514
							0.0028832		0.0842171
							0.0002968		0.080152
							0.000885101		0.000477001
							0.000625401		0.0002544
							0.0002226		0.183884
							0.0002279		0.0003392
							0.0010388		0.155651
							0.0027613		0.001007
							0.0023744		0.0161597
							0.0017808		0.126819
							0.0001908		0.173702
							0.0001961		0.0162816
							0.0019504		0.211931
							0.012932		0.000545901
							0.000455801		0.0002544
							0.0002173		0.000402801
							0.00422941		0.0002279
							0.0001696		0.0672359
							0.0030157		0.0002173
							0.000763201		0.0002226
							0.0003127		0.000948701
							0.0024963		0.000397501
							0.000837401		0.0003551
							0.0028196		0.00506151
							0.0001643		0.000471701
							0.000318		0.0420291
							0.0002491		0.0143577
							0.0032913		0.487378
							0.00467991		0.309192
							0.000816201		0.0135362
							0.000826801		0.0002809
							0.0124073		0.0003604
							0.000964601		0.0755569
							0.000530001		0.00842701
							0.0001802		0.82916
							0.000832101		0.0978381
							0.000159		0.1189
							0.0022366		0.245942
							0.000625401		0.727081
							0.0024327		0.0002067
							0.0021253		0.0002385
							0.000662501		0.0002597
							0.0139443		0.383996
							0.00458981		0.000434601
							0.000959301		0.13171
							0.000492901		0.000503501
							0.0003074		0.231372
							0.000869201		0.0671988
							0.000715501		0.50145
							0.000572401		0.259276
							0.00931741		0.0705908
							0.0001802		0.336005
							0.0001855		0.0618405
							0.0014946		0.111735
							0.000482301		0.104574
							0.0002809		0.605075
							0.001908		0.00212
							0.0001537		0.0138913
							0.00392731		0.0019981
							0.000932801		0.0185235
							0.000487601		0.002809
							0.0115858		0.00615331
							0.000212		0.0003657
							0.0011236		0.0259647
							0.0013144		0.0118137
							0.00675221		0.0689054
							0.000508801		0.117618
							0.00903651		0.00909481
							0.000508801		0.0002491
							0.0014522		0.0002226
							0.0001484		0.285538
							0.0001908		0.0900524
							0.000386901		0.143249
							0.00532121		0.0268604
							0.00788641		0.0102131
							0.038653		0.356584
							0.000689001		0.0453204
							0.0013197		0.0003604
							0.000577701		0.0024486
							0.0036994		0.232336
							0.000985801		0.412977
							0.00429301		0.000519401
							0.0002385		0.0518235
							0.0224137		0.0894747
							0.00953471		0.000408101
							0.00602081		0.00612681
							0.0002597		0.000572401
							0.0011554		0.387007
							0.0002332		0.0002491
							0.000837401		0.0960891
							0.002385		0.0002597
							0.0010653		0.0459352
							0.0001855		0.132527
							0.00684231		0.0002597
							0.001961		0.0718469
							0.0001855		0.0002703
							0.0001537		0.0002438
							0.0014893		0.0924904
							0.000540601		0.0003233
							0.0010759		0.057468
							0.0024115		0.0013515
							0.0002756		0.0264046
							0.000689001		0.000567101
							0.0010812		0.191208
							0.0017861		0.582789
							0.0105523		0.0588937
							0.000535301		0.000408101
							0.000906301		0.0290493
							0.000445201		0.000397501
							0.0001802		0.137487
							0.0035722		0.000720801
							0.000715501		0.000593601
							0.0001908		0.13594
							0.0002385		0.0682482
							0.0531061		0.0752071
							0.0003604		0.0504402
							0.000482301		0.0932218
							0.00475941		0.27091
							0.000583001		0.0002862
							0.00508271		0.0003657
							0.0018444		0.0003657
							0.000429301		0.000212
							0.0015741		0.000466401
							0.0001643		0.0002756
							0.0003551		0.0002438
							0.0001855		0.0002491
							0.0002438		0.000826801
							0.00442551		0.0002332
							0.0001643		0.000757901
							0.0001431		0.000212
							0.000694301		0.280058
							0.0002014		0.000747301
							0.0003551		0.000604201
							0.0003339		0.0416846
							0.0002332		0.0990571
							0.0019663		0.0983204
							0.000715501		0.000540601
							0.0002809		0.000588301
							0.0001378		0.0894588
							0.0247669		0.000212
							0.0003339		0.0002385
							0.000593601		0.0002438
							0.000991101		0.00796061
							0.0036782		0.000402801
							0.0018656		0.014151
							0.000445201		0.0002544
							0.0014787		0.0002067
							0.000784401		0.00973081
							0.0028832		0.0002438
							0.000667801		0.000535301
							0.0001696		0.00806661
							0.0116441		0.0002915
							0.0003551		0.188193
							0.000556501		0.220719
							0.000212		0.235887
							0.0003763		0.0003657
							0.00478061		0.0028037
							0.00464811		0.0003551
							0.0010812		0.0003286
							0.00504031		0.00685291
							0.0001484		0.124762
							0.0002438		0.0010176
							0.000424001		0.000662501
							0.0017172		0.0827914
							0.0001855		0.000556501
							0.0001855		0.0002968
							0.000429301		0.170628
							0.00994281		0.0003551
							0.0028885		0.000773801
							0.0001378		0.110754
							0.000386901		0.194818
							0.000535301		0.000492901
							0.0013939		0.374721
							0.00443081		0.000212
							0.0002014		0.000392201
							0.00586711		0.0002491
							0.00935981		0.000715501
							0.0018073		0.000265
							0.0002332		0.303245
							0.000768501		0.175462
							0.000318		0.000434601
							0.0036093		0.541189
							0.00587241		0.0002968
							0.000561801		0.000498201
							0.0001643		0.000392201
							0.00610561		0.000318
							0.000593601		0.018073
							0.0002014		0.0011819
							0.000779101		0.0002915
							0.000583001		0.0014999
							0.0014363		0.229904
							0.0002014		0.0002544
							0.0001378		0.0002226
							0.000524701		0.024062
							0.000159		0.896099
							0.000588301		0.000848001
							0.00859661		0.0003763
							0.0002438		0.10026
							0.000657201		0.0003021
							0.0016271		0.000498201
							0.00416051		0.000413401
							0.0001484		0.579879
							0.000466401		0.010441
							0.000551201		0.003445
							0.0002968		0.51108
							0.0115699		0.0002226
							0.0145432		0.0003445
							0.001113		0.000874501
							0.000848001		0.000418701
							0.00469581		1.32779
							0.0038372		0.0419973
							0.0002968		0.0381176
							0.000731401		0.614096
							0.000397501		0.132113
							0.00912661		0.154395
							0.000816201		0.0112943
							0.00645011		0.0833055
							0.0011554		0.129394
							0.000583001		0.0302471
							0.0188521		0.0003021
							0.0003816		0.0002226
							0.0014628		0.246938
							0.0002332		0.0002809
							0.000397501		0.110023
							0.000503501		0.0002544
							0.00425061		0.0002438
							0.000779101		0.0022578
							0.0027348		0.379306
							0.000683701		0.295862
							0.0033337		0.0012402
							0.000795001		0.123676
							0.000530001		0.000869201
							0.000455801		0.0011872
							0.0010388		0.151055
							0.0022631		0.0002915
							0.000159		0.653501
							0.0020246		0.0383402
							0.0001908		0.0783235
							0.0021465		0.0690432
							0.0010812		0.0646972
							0.00564981
							0.000159
							0.0002279
							0.000434601
							0.0001908
							0.0034874
							0.0029468
							0.0027666
							0.0370735
							0.000450501
							0.0011819
							0.00408631
							0.0027825
							0.0002544
							0.0002173
							0.0001484
							0.0143365
							0.002597
							0.000429301
							0.013939
							0.0003604
							0.0003286
							0.000392201
							0.0001696
							0.0021518
							0.0003074
							0.0003445
							0.000577701
							0.0003127
							0.0001378
							0.000991101
							0.0001908
							0.0021783
							0.0001431
							0.000371
							0.0164777
							0.0001802
							0.0001431
							0.0002968
							0.0001484
							0.0010176
							0.000445201
							0.0018497
							0.000736701
							0.0001431
							0.000789701
							0.000159
							0.0001961
							0.00572931
							0.000524701
							0.000418701
							0.0002968
							0.0002597
							0.0001537
							0.000397501
							0.000408101
							0.0001908
							0.0012879
							0.0002862
							0.0015529
							0.000371
							0.0001537
							0.0003392
							0.000572401
							0.0011925
							0.0002014
							0.0027666
							0.0001961
							0.000773801
							0.0022048
							0.0003339
							0.0001908
							0.00576641
							0.000212
							0.0003816
							0.000773801
							0.00439371
							0.0122483
							0.0013886
							0.0026076
							0.000418701
							0.000413401
							0.0002756
							0.000159
							0.0001802
							0.0002226
							0.0017967
							0.001696
							0.000885101
							0.0106265
							0.0010865
							0.011183
							0.0037259
							0.0002226
							0.000461101
							0.0001643
							0.0010865
							0.000540601
							0.0002438
							0.001166
							0.0021094
							0.0001431
							0.0001961
							0.000159
							0.000710201
							0.000651901
							0.000466401
							0.0002915
							0.0003763
							0.0003021
[truncated: 10,890 more rows]

## Sheet: Figure 1g
Figure 1g
		Step Size (nm)
	Step size distribution data -5pN	-55.4574
		-13.6091
		-39.4752
		-12.0581
		-18.1881
		-12.3897
		-12.9392
		-11.6626
		-44.1065
		-13.5527
		-8.04391
		-11.568
		-16.3529
		-11.734
		-10.0725
		-15.9904
		-55.9727
		-10.321
		-44.0975
		-9.02803
		-15.7641
		-9.63631
		-8.34119
		-9.87685
		-9.78192
		-30.4117
		-18.1683
		-8.11912
		-23.7303
		-17.7647
		-22.6953
		9.24052
		-12.3134
		-24.1126
		-34.2451
		-25.7268
		-44.1692
		-60.9705
		-14.379
		9.20569
		-15.5833
		-36.4516
		-44.1281
		10.8226
		-15.6937
		-14.1996
		-23.3593
		-39.3878
		-15.9218
		8.66465
		-13.1217
		-29.9136
		-8.4905
		-8.11861
		-9.74748
		12.1301
		-9.5792
		-11.8487
		-30.908
		-14.9328
		-10.9456
		-9.94349
		-8.40423
		-19.1868
		-10.7449
		9.17728
		-22.3185
		-8.03893
		-12.0494
		14.15
		-44.6763
		-16.6643
		-30.6697
		-15.5051
		-18.3535
		-55.2583
		-14.0862
		-10.5577
		-30.6808
		-16.4427
		-10.665
		-13.4811
		-12.7216
		-24.2164
		-13.2479
		-9.52354
		-48.7959
		-14.7498
		-15.3528
		-12.7934
		-10.2611
		-8.36569
		-16.2975
		-11.1966
		-10.7629
		-10.0367
		-8.66242
		-8.53268
		-49.383
		-8.18782
		-12.8192
		-13.22
		-28.1266
		-22.6849
		-12.0513
		13.4886
		-12.9194
		-38.1359
		-18.065
		-8.74811
		-11.4141
		-15.8514
		-10.9367
		-11.2996
		-25.7217
		-20.4999
		-66.9798
		-44.9131
		-33.3581
		-9.16412
		8.61572
		-10.1035
		-26.7003
		-14.6884
		-54.3457
		-15.1075
		-74.8675
		-12.4626
		-8.07966
		-16.5015
		-46.5619
		-17.0856
		-73.866
		-12.3623
		-10.3482
		-43.0448
		-9.76351
		-10.267
		10.8224
		-10.6006
		10.272
		-15.1869
		-11.8251
		-36.3915
		-11.807
		-27.4585
		-15.086
		9.37839
		-11.0908
		-30.0742
		-47.5903
		-8.10297
		8.91374
		-75.0772
		-20.3452
		-8.01686
		-8.2059
		-13.024
		9.45833
		-8.50394
		-57.14
		-17.9803
		-15.4333
		-27.1133
		-11.2839
		-9.15334
		-8.21948
		-16.201
		-33.5073
		-10.5248
		-40.765
		-57.4162
		-15.9968
		-78.3333
		-30.0408
		-26.312
		-11.4017
		-14.9296
		-8.29979
		-41.6025
		-23.9619
		-46.1633
		-34.6301
		-8.69951
		-56.3931
		-21.9577
		-55.6953
		-26.4375
		-19.9731
		-11.5579
		-34.5621
		-15.6583
		-30.2578
		-64.7897
		-53.4792
		-70.8473
		-17.277
		-33.0876
		-12.1123
		-10.8042
		-8.9047
		-46.6736
		-9.71086
		-72.9047
		-34.3978
		-24.2242
		-9.24996
		9.33709
		-10.2713
		-10.8899
		-13.9385
		8.61457
		9.5108
		-16.3317
		-10.8109
		10.7612
		-48.153
		-8.52177
		-42.2012
		-10.1392
		-8.6387
		-32.2523
		-9.12259
		-60.2955
		-34.0182
		-48.0735
		-34.5392
		-9.65984
		-11.2471
		11.3279
		-9.31358
		-38.2461
		-61.7256
		-8.17812
		-36.5784
		-65.9735
		-11.3242
		-15.1733
		-16.3757
		-22.9373
		-64.4543
		-38.827
		11.4034
		-9.12736
		-18.5544
		-26.9495
		9.11091
		-12.7131
		11.075
		-34.8489
		-16.1237
		-29.7552
		-55.4419
		-23.9474
		-76.2418
		-16.0672
		-9.85062
		-14.895
		-43.7508
		-49.2098
		-22.7495
		-8.4129
		10.3039
		-10.5648
		-65.2215
		-26.1947
		-58.6507
		-78.4707
		-10.1943
		-11.3606
		-9.87633
		-29.635
		-46.6923
		-15.4687
		-72.5078
		-26.7639
		-14.0826
		-43.9925
		-29.9965
		-15.4433
		-10.8714
		-25.7508
		-34.7221
		-70.7077
		-28.1596
		-9.85757
		-24.1831
		-31.977
		-10.5733
		-14.0945
		-24.2374
		-77.1994
		-17.7405
		-12.6305
		-41.5992
		-35.9049
		-14.4587
		-8.39335
		-44.5312
		-21.9407
		-46.4653
		-33.8957
		-10.012
		-60.576
		-69.2522
		-70.5487
		-10.6477
		-27.8239
		10.2378
		-13.385
		-25.7619
		-13.3016
		-12.0772
		-12.0022
		-25.9206
		-21.2498
		-9.70768
		-12.4738
		-9.28575
		-59.168
		-10.0934
		-25.5356
		-45.1281
		-44.1506
		-66.4119
		14.4595
		-65.5796
		-10.8364
		-23.4524
		-10.3318
		-22.7774
		-14.5259
		-9.40149
		-12.301
		-22.8471
		-49.0257
		-39.3532
		-19.0681
		-68.3425
		-11.6808
		-42.5741
		-41.2416
		-18.6374
		-64.6565
		-38.909
		-29.8265
		-58.7552
		-13.8853
		-22.1189
		-71.8513
		-11.5811
		-32.7148
		-12.4244
		-10.6349
		-49.724
		-40.8477
		-41.9805
		-23.5183
		-35.8936
		-9.95255
		-55.1775
		-14.6443
		-48.8983
		-77.3524
		-10.6531
		-68.5683
		8.64803
		-24.9371
		-77.8119
		-42.0463
		-63.4596
		-8.6953
		8.87876
		-42.5172
		-10.0558
		-66.9161
		-14.5789
		-16.8642
		-8.82687
		-10.6788
		-22.6544
		-9.31287
		8.92981
		-9.46196
		-9.55118
		-14.0089
		-8.95694
		-8.27879
		10.2037
		-19.3224
		-9.2057
		-44.6121
		-10.515
		-69.6451
		8.59124
		-11.2813
		-78.2818
		-47.0369
		-12.4734
		-12.4051
		-12.1957
		-10.8409
		8.39794
		-18.9782
		-38.2098
		-8.64645
		-52.7794
		-16.1064
		-67.3056
		-27.7902
		-9.4649
		-15.2418
		-10.6968
		-12.0886
		-37.9691
		-13.2155
		-47.8744
		-23.5834
		-26.6443
		-68.634
		-51.8115
		-11.7242
		-15.3833
		-10.5556
		-9.84833
		-16.0649
		-24.7776
		9.47919
		-9.7539
		-14.8174
		13.8515
		-13.3878
		13.0724
		-13.8622
		-12.6082
		-12.0926
		-26.2505
		-15.0985
		-12.6004
		-10.9379
		9.70052
		-12.6068
		11.588
		14.2079
		-8.91249
		9.0027
		8.44427
		-8.87102
		-10.4537
		-17.0072
		-12.5833
		-12.5538
		-9.63569
		11.4039
		-11.4603
		-27.6361
		-11.3794
		9.35592
		-8.86331
		10.9661
		-9.65886
		-17.8624
		-75.4142
		-14.3676
		-9.24191
		-10.9516
		-47.8819
		-10.8132
		-15.3745
		-9.95144
		-10.3317
		11.3225
		9.37416
		-21.4072
		-18.305
		-12.63
		-13.9315
		9.09426
		9.51143
		-32.0468
		-8.76626
		-12.1713
		-15.7574
		-43.0321
		-8.34583
		-78.8789
		-69.9756
		13.5035
		10.0576
		-14.3598
		-10.29
		13.9589
		-14.1687
		12.2435
		-12.3664
		11.5065
		-8.07491
		8.67901
		-9.51103
		14.3507
		-14.5877
		11.3531
		-10.7776
		8.26407
		9.94825
		-8.15427
		-15.1141
		-11.5838
		-9.88742
		-27.7475
		-49.4179
		-59.325
		-16.0445
		-46.9955
		-17.8617
		-60.7974
		-9.1222
		-16.0403
		-65.821
		-12.7202
		-16.6585
		-14.4749
		-27.481
		-16.2428
		-10.5565
		-9.33139
		-29.6326
		-14.6203
		-11.7745
		-50.8408
		-10.9101
		-14.5333
		-9.88192
		8.5818
		-8.47159
		-53.1607
		-64.5432
		-18.8176
		-50.3936
		-23.6919
		-11.5808
		-10.8581
		-12.2839
		-12.6936
		-17.1695
		-31.3194
		-15.47
		-11.8362
		-8.79884
		-8.35322
		9.08128
		-17.4727
		-61.1471
		-8.84599
		-10.3561
		-11.2632
		-19.3091
		-47.3511
		-66.7757
		-42.4073
		-43.3645
		-12.7664
		-22.7774
		-35.0651
		-75.4234
		-8.99431
		-11.4188
		-28.9932
		-19.9255
		-44.9987
		-10.6181
		-66.944
		-12.4649
		8.89245
		-8.50777
		8.0241
		12.7288
		-10.285
		10.5749
		8.9946
		-12.4069
		-13.2172
		13.469
		-9.51212
		10.2021
		-13.9205
		-14.3397
		-17.7978
		-27.0283
		-64.1176
		-24.6494
		-47.6703
		-74.2472
		-28.6496
		-13.8533
		-27.3523
		-55.489
		-21.4064
		-45.7353
		-49.1258
		-11.2588
		-8.80999
		9.39217
		10.2871
		-9.97372
		8.85619
		-10.174
		-54.4767
		-43.2989
		-26.4638
		11.8696
		-8.43312
		9.42288
		-10.051
		-17.4737
		-10.0043
		-9.76508
		8.30566
		9.10869
		-10.9093
		12.7487
		-12.3675
		8.44661
		15.227
		-10.0615
		-8.11972
		-9.00324
		-36.7387
		-11.7733
		-61.1027
		-77.6529
		-30.4139
		-21.0346
		-48.7165
		-37.5217
		-8.97138
		-55.6253
		-11.4845
		-57.3555
		-46.0705
		-10.9206
		-47.7222
		15.0715
		-9.14704
		-69.7808
		-27.6027
		-8.5027
		-19.4533
		-53.198
		-57.4427
		-38.387
		-13.7337
		-42.3955
		-9.44697
		-41.1445
		10.5197
		-10.4598
		-11.6772
		14.6593
		-37.311
		-50.8865
		-8.51208
		-18.72
		-8.38927
		-12.1034
		11.0996
		-14.5121
		-70.4119
		-12.5077
		-10.6951
		-54.4327
		-8.74378
		-20.3638
		-45.7378
		-24.9157
		-11.701
		-53.9573
		-9.95075
		-20.4352
		-24.0256
		-50.4934
		9.01767
		-13.1253
		-33.9812
		-8.56016
		-23.6627
		-8.90372
		-38.2437
		-11.7169
		-75.9465
		-9.4973
		-63.3886
		-8.39469
		-9.53337
		-15.3194
		-10.7958
		-11.7952
		-16.749
		-11.055
		-16.5446
		-40.1183
		-12.0365
		-22.641
		-73.3394
		-8.65605
		-18.0386
		-8.59487
		-9.19162
		-28.8459
		-9.19587
		-8.24209
		-8.41373
		-8.68771
		-8.1303
		-14.9798
		-73.0417
		-18.7693
		-8.57242
		-11.1553
		9.64072
		-10.9533
		-10.2597
		-8.42762
		-61.114
		-21.5515
		-15.7825
		-10.2037
		-11.6198
		-9.38352
		-12.9597
		-76.6992

## Sheet: Figure 1h
Figure 1h
		Step Size (nm)
	Step size distribution data 5pN	8.28627
		14.6896
		9.97172
		-12.2764
		10.4588
		-10.8673
		13.7914
		-13.5208
		-8.96565
		-9.55831
		-15.2326
		27.862
		8.95897
		10.4404
		10.0165
		-11.005
		60.5773
		78.0438
		23.3179
		-9.11006
		10.9801
		40.3231
		10.2509
		-12.7708
		9.3246
		-10.7958
		12.1515
		-13.8682
		18.2017
		11.0749
		8.18538
		17.1948
		28.8976
		-15.6153
		-8.74806
		11.2418
		-11.8413
		8.39694
		13.978
		-10.2393
		-14.6959
		8.58271
		8.98138
		-12.7868
		-9.92725
		9.00013
		13.6203
		14.5657
		43.9312
		17.3618
		13.9037
		-8.55136
		9.34828
		67.3603
		13.8418
		13.749
		17.5015
		-20.8689
		-10.2622
		13.0314
		-11.0622
		13.7644
		-11.5491
		9.41958
		8.26666
		-9.39128
		-14.7929
		9.37177
		10.5221
		21.8537
		56.6584
		10.673
		-10.0447
		30.3483
		-10.2494
		-12.8484
		8.54566
		12.0959
		23.9064
		59.6175
		9.43196
		-9.94908
		10.6775
		71.4049
		-13.6743
		9.28041
		38.5909
		51.6912
		33.3626
		11.2076
		35.9223
		10.3981
		47.7233
		9.78125
		-9.53253
		22.6252
		12.0688
		-12.4299
		17.5898
		13.8897
		10.5471
		-9.17711
		8.51836
		-8.35868
		32.8963
		14.7961
		30.8847
		-14.4807
		12.4057
		47.887
		50.293
		21.6392
		44.4927
		10.7343
		16.226
		33.4197
		-10.4834
		-15.0842
		8.57182
		13.5699
		22.5787
		19.2929
		12.5787
		26.7213
		43.3058
		36.0286
		13.6511
		10.7698
		49.7586
		33.761
		47.657
		47.1703
		27.9755
		44.3717
		10.74
		56.1301
		13.4509
		10.9402
		8.49957
		-11.687
		9.96884
		-9.62607
		13.9766
		-11.8852
		10.204
		-18.1361
		9.66271
		-9.7514
		12.7878
		-15.1695
		11.0589
		-9.89293
		8.68719
		-14.0515
		13.1748
		-8.74227
		11.2806
		12.1119
		-10.2071
		8.26784
		10.7145
		-9.3106
		10.8992
		-13.1592
		14.123
		10.7245
		-8.62187
		-8.0898
		11.5322
		11.6134
		-22.2468
		11.3411
		9.76495
		-11.6552
		-14.3656
		13.41
		-9.14488
		10.3812
		-11.4769
		27.1512
		48.145
		10.9842
		-11.3597
		12.6491
		-16.3632
		9.15491
		14.0575
		10.5324
		-12.9299
		11.8773
		-9.03561
		14.2809
		-11.685
		-11.3085
		9.0367
		-9.25195
		10.0021
		8.78107
		-19.1394
		12.2589
		12.5614
		46.8369
		14.2399
		-13.5018
		-9.27085
		8.18453
		-8.0377
		16.534
		-10.1067
		-14.3678
		12.2307
		-11.608
		13.0462
		10.1582
		-10.189
		10.8024
		8.10666
		13.5696
		-13.2215
		-11.9152
		14.1842
		17.7707
		24.765
		11.2994
		-12.2043
		-9.3061
		-13.3028
		48.0293
		18.3005
		25.1616
		11.9709
		10.4512
		11.7069
		11.5729
		12.1281
		-14.0423
		11.1453
		-13.5947
		9.65473
		-13.9382
		12.6012
		18.5651
		12.8253
		8.70678
		-10.9677
		12.8163
		-8.43172
		9.9741
		8.06341
		34.3555
		13.682
		31.5235
		-11.5075
		10.5194
		17.2425
		-12.927
		11.9721
		12.3415
		11.1781
		46.0273
		11.2335
		16.743
		-12.1754
		-14.913
		11.7472
		-12.6853
		35.843
		31.3248
		17.4337
		22.4722
		-12.4995
		8.87732
		20.2545
		13.5952
		10.143
		8.93762
		13.767
		15.9361
		8.06326
		-9.13756
		14.1089
		-15.8036
		14.1435
		-13.8182
		17.0971
		65.3906
		-8.73496
		11.4865
		10.7175
		15.0085
		10.9642
		-14.9059
		11.0164
		-8.05999
		9.21551
		-15.687
		10.712
		-11.9966
		51.7523
		10.3658
		-8.2619
		-19.2592
		42.5933
		-10.3428
		35.5947
		44.3625
		57.5674
		56.7379
		8.95029
		8.37761
		31.9966
		-8.6721
		10.0099
		-8.43185
		-9.41937
		10.7231
		-16.2317
		-11.3858
		18.4662
		-9.72898
		11.4632
		-13.6514
		65.7541
		12.2063
		-9.64294
		8.90188
		-14.568
		8.45193
		-16.5524
		-9.28401
		11.0024
		17.1341
		14.6659
		-13.0813
		14.711
		-13.9464
		20.0863
		14.2884
		13.8718
		13.4107
		-10.2368
		-9.35764
		9.63711
		34.129
		23.8827
		-13.1935
		12.9014
		10.7793
		-11.166
		-8.88165
		12.2703
		13.8668
		14.0633
		-8.89625
		13.3049
		-10.071
		15.4684
		15.9147
		17.5947
		16.3434
		13.7499
		-11.3035
		13.8727
		10.2145
		-10.349
		13.5831
		-9.18579
		9.91591
		-13.4655
		14.7038
		-17.6431
		8.94239
		10.9532
		-8.44647
		-10.1012
		16.8745
		-13.4148
		10.8785
		-8.76649
		14.6774
		-12.7674
		9.8027
		10.2352
		12.6786
		-11.5941
		-10.6281
		8.80505
		10.6904
		-19.9251
		13.7912
		-8.62443
		18.0293
		11.5472
		9.39736
		-10.7853
		-16.1916
		11.5702
		-8.92678
		8.66516
		11.1961
		10.8366
		9.26985
		14.1886
		-11.069
		15.2055
		-8.4479
		12.0894
		-8.47904
		-9.32757
		10.569
		-10.9352
		-15.2366
		13.7786
		11.8659
		39.5538
		-8.14541
		12.1192
		-11.8316
		15.5985
		-8.44982
		12.2225
		-14.5035
		-17.7184
		13.9057
		17.3227
		-8.85914
		13.3829
		24.9567
		-13.5393
		11.778
		9.613
		-10.5662
		14.2873
		-10.2407
		13.2093
		-8.63386
		9.73252
		12.8074
		9.99801
		-11.2024
		10.914
		-13.7591
		8.24602
		-12.2449
		9.07709
		-8.67803
		13.6309
		-17.8884
		-8.88578
		21.0176
		13.4956
		23.6189
		-11.4506
		10.4912
		15.3451
		-18.983
		12.9936
		-11.2927
		-13.2276
		14.7909
		10.0103
		-17.1612
		9.38324
		-14.8693
		16.5593
		-15.0101
		12.205
		-9.48024
		10.4255
		-13.7665
		12.3241
		11.2447
		-11.9512
		-10.3205
		12.7922
		-10.348
		13.7497
		8.35759
		21.1934
		12.9869
		24.5684
		17.5655
		-16.2689
		14.4985
		10.5421
		-11.2946
		-8.43332
		13.263
		-17.4812
		-9.38988
		9.47326
		12.9209
		15.4038
		46.4103
		10.4659
		22.3869
		20.1238
		17.9
		-8.94321
		8.99778
		-17.3484
		12.1595
		8.52881
		20.3025
		15.9737
		-13.3017
		14.3038
		-16.7809
		14.8106
		19.8447
		25.9906
		8.66291
		12.703
		14.4983
		8.50239
		-11.9913
		9.97852
		-11.8172
		14.5383
		-9.12468
		43.8001
		21.2532
		-8.42254
		10.7507
		-8.08988
		12.2145
		-11.8936
		11.3199
		-16.7014
		15.9528
		-10.3409
		8.01605
		15.2087
		18.397
		20.8117
		14.9879
		54.366
		15.1388
		73.3127
		-9.68845
		-11.5601
		14.4044
		10.3409
		18.8013
		14.6636
		10.4121
		-11.5353
		-10.1356
		16.4663
		26.5876
		16.9046
		13.2705
		-14.7912
		12.9385
		-8.99805
		10.6614
		-11.0606
		13.6726
		12.4536
		-11.7686
		13.8619
		18.3551
		8.50906
		13.7247
		18.1088
		51.6121
		39.9233
		8.25779
		42.7437
		16.6889
		-10.1526
		10.6516
		-10.2695
		11.2473
		21.5264
		25.7087
		17.8031
		-10.6847
		-9.83883
		11.1553
		13.7738
		-11.7165
		9.74694
		-13.6126
		15.6716
		-10.5911
		18.3262
		16.6624
		-12.9554
		14.967
		-8.0097
		9.3901
		14.6583
		-13.7668
		-10.9856
		13.2578
		18.0101
		20.6124
		13.4767
		13.5704
		20.4457
		70.4589
		13.2783
		64.5379
		8.24371
		-16.2102
		-8.54242
		13.2103
		-9.24437
		8.83187
		9.6613
		8.72841
		36.7538
		11.7966
		9.43417
		9.63955
		10.7147
		-9.04917
		47.2504
		53.2481
		28.677
		31.3624
		8.3421
		10.3982
		-12.2967
		11.9798
		14.1661
		9.64197
		16.8863
		20.0487
		19.4237
		-19.783
		32.9315
		9.65384
		10.0542
		-12.8225
		12.5917
		25.0299
		12.709
		-14.0386
		9.22787
		62.3008
		11.5374
		17.7333
		-8.63719
		11.9952
		77.2505
		59.9083
		-10.6194
		11.9932
		-13.0769
		59.7863
		14.4141
		25.0468
		18.1404
		10.7324
		13.3316
		15.9328
		33.9577
		23.3976
		14.2915
		12.1254
		37.6571
		17.8807
		31.953
		12.3858
		14.955
		23.0784
		13.116
		29.0421
		15.864
		-15.7868
		10.7966
		9.0863
		51.8182
		-11.9571
		14.6349
		27.344
		23.7882
		63.5886
		14.5058
		-9.63755
		-8.78334
		8.28942
		-14.9915
		12.9468
		-11.5562
		9.25926
		14.8483
		14.4236
		19.2613
		13.3579
		12.6608
		-11.2864
		13.6212
		18.3225
		11.0048
		-9.49338
		-14.9394
		68.5897
		12.5689
		-12.7324
		11.8663
		-12.7138
		14.8079
		-11.449
		12.628
		-12.5673
		14.0751
		-13.2134
		10.9493
		20.8572
		-10.4228
		-10.2246
		9.50179
		13.8541
		-18.8178
		10.6323
		10.6475
		-10.1161
		17.9954
		15.1302
		10.5753
		25.6591
		9.39882
		-9.94921
		-8.28911
		77.0585
		18.5193
		-11.5677
		10.9818
		-25.2319
		78.4369
		-11.0716
		13.2954
		-9.8275
		61.6775
		9.39717
		-12.6729
		-19.5818
		32.7291
		-12.158
		10.786
		14.3947
		14.5733
		-12.4191
		17.4131
		-10.1724
		10.6111
		14.8097
		-12.4146
		19.7661
		-21.2177
		16.8248
		-11.7381
		11.1223
		-9.73357
		13.0627
		-14.3462
		17.5788
		-15.8583
		14.1225
		8.0138
		39.9626
		9.67029
		-14.8433
		12.2132
		35.9544
		19.5367
		24.3747
		15.1424
		20.0082
		-8.16768
		20.0759
		26.495
		-9.02685
		-12.8024
		12.517
		-11.2285
		10.1872
		12.8509
		-11.6746
		14.1691
		32.7336
		11.8513
		41.0065
		12.0364
		15.1977
		-13.6823
		11.8751
		-13.2653
		13.5057
		-14.9097
		17.9439
		-10.557
		11.7415
		-9.52008
		10.0732
		-11.8579
		10.7538
		-12.4806
		11.6393
		-12.7421
		18.1624
		-10.339
		12.1849
		-15.9018
		16.0739
		-19.907
		18.2314
		-10.959
		11.4301
		-12.0727
		14.1428
		-19.7356
		-14.5769
		15.9819
		18.9716
		-8.10215
		8.0137
		-13.6388
		30.583
		10.8147
		-10.0695
		-9.13959
		9.14706
		16.419
		58.2546
		9.85606
		-13.1655
		11.7705
		-10.3547
		12.3714
		25.8159
		15.8546
		-11.2968
		8.19211
		-8.24543
		12.3925
		-8.61143
		51.4289
		38.5073
		10.5331
		29.3845
		13.9374
		13.6299
		13.4976
		-11.3188
		38.2639
		78.341
		14.001
		19.3059
		16.7416
		70.2577
		9.89511
		32.8961
		26.5354
		71.499
		11.6812
		9.88421
		63.9823
		11.0373
		15.0862
		44.9035
		21.4165
		59.5719
		27.9317
		24.7957
		9.58409
		9.44529
		9.53964
		21.3275
		25.2865
		-8.87103
		8.96291
		29.1356
		-9.22922
		12.0945
		28.1672
		42.2808
		15.8417
		8.70214
		9.95588
		-10.3122
		-10.907
		10.6786
		-10.2265
		-9.88655
		8.72117
		-8.72757
		9.32842
		-9.86498
		-10.6274
		-9.65839
		10.8031
		-12.2015
		-10.858
		10.0174
		9.69197
		-8.92612
		10.3903
		17.2818
		-8.17125
		9.51898
		10.296
		9.23419
		-9.93687
		9.20478
		-8.12873
		70.9862
		20.2743
		22.7004
		31.8586
		19.9514
		31.6925
		13.183
		31.3378
		34.5953
		-11.3853
		11.2599
		11.7835
		-11.5183
		12.2197
		14.1177
		9.6719
		29.1498
		12.1421
		-10.5244
		15.4921
		-11.9651
		13.1256
		11.8942
		8.81965
		-10.1727
		12.6034
		-14.7114
		48.2547
		13.1872
		-9.91102
		14.2978
		-17.2595
		9.01533
		-8.81469
		-20.3517
		11.8278
		13.6982
		30.8246
		-10.5849
		-10.4362
		15.4747
		35.1618
		65.6196
		13.2175
		11.6241
		-14.553
		12.6033
		-14.4354
		23.607
		8.64071
		12.8775
		-12.565
		10.5402
		-10.291
		12.5422
		-10.9556
		13.1617
		-14.3305
		11.2028
		-11.9823
		35.0226
		69.4586
		15.4109
		14.2704
		-9.61278
		12.9427
		14.1226
		13.9133
		15.5056
		-11.3894
		11.3065
		-14.2129
		9.89475
		9.03214
		-9.68512
		24.6513
		10.5414
		12.5331
		-11.5163
		11.354
		46.3275
		14.1774
		-13.2089
		-14.6335
		12.0506
		28.7968
		72.1101
		13.6811
		21.5008
		9.95711
		-9.19829
		13.9084
		9.27844
		-10.0689
		17.7663
		8.67438
		12.0799
		15.376
		-18.5665
		11.5644
		8.71053
		18.5327
		13.522
		-14.7396
		8.90654
		19.1235
		20.8968
		60.3413
		12.4117
		-9.37556
		12.5042
		60.0771
		24.1137
		49.252
		10.473
		10.4237
		-8.50649
		-14.8003
		16.0171
		11.2513
		-11.6382
		16.7398
		10.15
		-10.7965
		17.9544
		30.4115
		27.0503
		13.1701
		-10.9978
		10.8491
		9.90446
		10.7982
		14.2918
		-12.7184
		9.33149
		-9.85278
		25.8424
		51.4171
		-10.5736
		9.79556
		-15.3241
		15.5816
		43.5916
		-13.6055
		12.7504
		55.1232
		64.6027
		62.4054
		71.5024
		14.9223
		-13.3984
		13.2979
		-11.2214
		14.6432
		-9.38864
		10.3002
		79.7808
		11.8465
		9.2655
		10.8836
		21.4593
		38.5913
		-10.075
		10.2625
		27.667
		12.6236
		14.8866
		-10.4271
		8.97404
		-9.72161
		12.429
		-10.369
		8.96266
		-9.766
		12.5309
		13.1163
		-10.0327
		10.1056
		-11.2238
		11.7708
		-9.41846
		9.86543
		-8.71965
		-8.70484
		-8.50947
		9.10035
		-12.7088
		12.6294
		12.1663
		-11.6033
		11.8948
		-10.2281
		8.09446
		-10.5794
		8.5656
		40.1364
		14.2885
		19.4614
		12.3029
		9.48149
		18.8613
		-8.70631
		-10.1183
		14.2045
		-10.2835
		8.46598
		-11.7403
		11.3291
		-12.0967
		-14.5435
		12.4518
		-12.776
		10.6867
		-11.9292
		9.64853
		13.7249
		8.84147
		48.1204
		34.9261
		27.3606
		26.7034
		46.1084
		42.2216
		25.8804
		-11.9576
		9.61051
		11.3596
		44.3839
		-12.3166
		11.0804
		8.43493
		16.6588
		13.0747
		20.2422
		10.0817
		11.6676
		-9.76097
		10.7574
		9.80409
		11.674
		-14.771
		13.4972
		12.6009
		-13.4336
		10.995
		23.5978
		-11.1863
		14.3247
		44.7884
		32.4062
		10.1767
		19.9252
		12.4502
		-11.3161
		11.5767
		18.3638
		56.9007
		9.46521
		-9.12239
		14.4298
		11.5698
		26.1556
		27.5896
		35.8032
		56.3264
		33.5598
		16.0071
		14.999
		41.3413
		14.4482
		27.8058
		-12.7103
		12.5829
		-8.67624
		8.61427
		-8.63252
		8.60369
		-15.4205
		11.6577
		-9.11677
		13.4141
		19.6715
		-8.2665
		9.98498
		-11.3934
		11.2597
		-8.92343
		8.51158
		-10.107
		-9.36351
		10.2805
		-15.889
		16.5032
		-11.8653
		-11.9289
		13.6816
		-11.337
		12.0962
		-14.1875
		13.5735
		15.0632
		18.9891
		17.6101
		22.0467
		15.0739
		19.7231
		-9.35217
		8.61311
		21.3552
		-9.03875
		14.674
		9.91863
		38.1746
		10.6055
		12.986
		12.0992
		12.2656
		8.81502
		8.96711
		23.3047
		66.8007
		51.066
		27.9439
		10.1443
		13.1243
		-13.4689
		13.1961
		25.8971
		8.37528
		14.0898
		8.12136
		-9.77971
		9.38641
		8.64869
		16.4006
		-10.9395
		12.7875
		9.66412
		-8.3062
		8.46662
		-9.74208
		79.3202
		13.693
		12.8702
		-12.8093
		12.8522
		12.8399
		39.0595
		19.2028
		18.4162
		17.3963
		24.5802
		13.6735
		-10.8954
		11.7823
		-8.24976
		9.97644
		12.2162
		49.2808
		21.5701
		15.8385
		12.5099
		11.6272
		-16.5518
		16.0671
		-13.407
		16.6567
		44.7606
		60.8107
		54.0535
		38.3544
		23.3402
		-8.9252
		10.287
		38.2507
		76.436
		-9.75158
		16.5825
		-9.80083
		8.41448
		-12.2512
		9.75461
		-10.0345
		11.1044
		49.6489
		29.3098
		8.58509
		13.0455
		49.065
		77.0804
		-14.5011
		9.70997
		9.23667
		-8.13749
		12.0795
		12.886
		8.21921
		12.2418
		-8.2041
		11.7224
		-9.3194
		19.0384
		11.3974
		-11.2673
		10.7746
		11.8671
		57.4223
		11.7004
		17.0928
		36.6893
		-12.3706
		-11.2646
		-12.7925
		55.7429
		22.6504
		-12.4549
		19.021
		13.3549
		15.0165
		55.4355
		-15.6093
		15.7409
		14.0047
		12.583
		14.8517
		14.9195
		14.003
		39.1184
		22.2425
		17.0427
		15.1512
		-10.589
		-8.74511
		10.0049
		14.15
		16.7126
		8.36293
		-13.3911
		12.106
		13.4874
		-11.6694
		11.8542
		30.6239
		32.8899
		12.845
		-8.1122
		17.8936
		34.3979
		11.0038
		74.9803
		52.4781
		10.541
		-15.1353
		35.1105
		14.8765
		29.4012
		10.289
		16.6725
		11.3721
		44.5773
		-9.708
		-13.2409
		10.4945
		42.5268
		-10.5837
		13.7187
		-14.5723
		17.132
		34.6751
		79.6754
		12.2276
		9.37633
		-11.3391
		23.4402
		8.42372
		9.48164
		14.0465
		32.0796
		13.644
		19.4011
		22.023
		-8.20173
		14.7734
		9.02335
		-10.3868
		18.3446
		47.3177
		15.1508
		35.8401
		8.252
		-10.75
		12.7761
		-8.62996
		13.6708

## Sheet: Figure 1i
Figure 1i
		Step Size (nm)
	Step size distribution data -11pN	-10.6539
		-14.2962
		-18.6381
		-11.0093
		-11.1146
		-36.7164
		-46.5734
		-8.60045
		-18.1262
		-33.2305
		-12.1829
		-10.1322
		-26.6069
		-66.765
		-69.1362
		-11.016
		-24.8779
		-39.5705
		-16.0925
		-15.0463
		-49.4635
		-27.1649
		-18.5175
		-18.3969
		-48.8691
		-73.3725
		-20.2538
		-16.8187
		-33.9744
		-14.8992
		-15.9562
		-40.3459
		-32.4725
		-15.4521
		-10.7205
		-60.0817
		-13.6446
		-10.7635
		-41.0546
		-62.9393
		-22.3691
		-26.8429
		-28.5069
		-9.22989
		-55.4875
		-54.1081
		-39.0136
		-8.97357
		-13.6514
		-46.9194
		-35.3404
		-8.06867
		-9.11604
		-22.4076
		-55.1784
		-26.3343
		-26.8175
		-23.4696
		-13.8806
		-36.2014
		-52.0266
		-46.6727
		-28.8476
		-20.5202
		-8.30836
		-38.7101
		-51.708
		-10.2377
		-25.707
		-25.3762
		-41.1087
		-13.6802
		-13.0015
		-21.3331
		-34.6401
		-10.4659
		-24.9762
		-49.9399
		-25.54
		-40.0555
		-32.6239
		-41.5368
		-34.5003
		-78.8968
		-9.68114
		-48.7665
		-51.0881
		-11.0827
		-12.0485
		-11.3982
		-69.8134
		-14.1228
		-9.60728
		-17.3517
		-42.348
		-33.8675
		-23.8104
		-19.9179
		-71.395
		-18.2456
		-45.8198
		-33.665
		-11.6473
		-70.1697
		-70.5853
		-42.7141
		-27.0629
		-12.5158
		-46.8724
		-42.6404
		-22.445
		-10.7471
		-8.47757
		-72.7983
		-69.2084
		-9.84806
		-9.36694
		-36.1217
		-51.8431
		-28.213
		-19.2596
		-35.4067
		-21.0688
		-14.6307
		-10.4615
		-9.38321
		-13.1224
		-22.8309
		-14.6664
		-57.8232
		-37.0213
		-42.7683
		-20.846
		-16.6718
		-27.9195
		-32.6238
		-9.3632
		-10.4891
		-10.4202
		-35.9423
		-36.4841
		-23.2604
		-10.3585
		-78.0937
		-11.1247
		-18.1812
		-25.7507
		-77.4681
		-11.974
		-49.0676
		-59.9228
		-8.90842
		-17.44
		-62.2554
		-9.97744
		-34.9733
		-11.8246
		-14.7143
		-45.9424
		-60.917
		-8.35602
		-75.2175
		-9.05413
		-39.8438
		-13.0525
		-21.2139
		-18.9832
		-13.3248
		-31.7368
		-52.705
		-46.935
		-8.44685
		-29.3283
		-40.6598
		-37.5748
		-12.7374
		-10.8559
		-43.7535
		-78.0422
		-17.553
		-22.1515
		-62.677
		-19.6766
		-60.1454
		-20.9669
		-61.5552
		-8.55128
		-10.6374
		-32.1518
		-8.56295
		-16.4699
		-9.93247
		-15.3129
		-51.5145
		-10.2283
		-12.2602
		-32.0207
		-12.7335
		-13.4521
		-53.1079
		-69.545
		-9.4185
		-77.834
		-31.0135
		-13.1425
		-41.9213
		-17.3103
		-16.8467
		-22.4758
		-57.0466
		-8.01554
		-76.8816
		-49.3943
		-8.53404
		-74.3653
		-27.1382
		-9.92739
		-10.9701
		-18.981
		-10.996
		-37.2413
		-42.2937
		-9.29793
		-8.69283
		-32.8968
		-21.7525
		-15.0701
		-56.842
		-18.8607
		-16.1524
		-71.3126
		-16.839
		-40.4051
		-22.9492
		-12.4353
		-15.263
		-11.5368
		-45.4903
		-31.4518
		-8.3938
		-22.9714
		-63.4298
		-27.8804
		-15.9116
		-21.5453
		-13.0315
		-29.9677
		-19.5883
		-14.2853
		-31.006
		-23.6119
		-10.6985
		-11.4884
		-24.4573
		-56.6129
		-32.8482
		-64.242
		-21.0158
		-20.58
		-56.2181
		-16.6661
		-34.8607
		-12.9116
		-19.3088
		-76.5859
		-30.3566
		-17.5887
		-18.8655
		-12.0005
		-20.5228
		-8.0742
		-13.6635
		-26.4507
		-15.7721
		-24.9586
		-75.0291
		-34.6801
		-25.7661
		-65.7679
		-25.6551
		-49.1026
		-54.095
		-67.2061
		-8.71147
		-35.159
		-34.0403
		-10.7639
		-22.7965
		-30.4018
		-39.5751
		-16.0593
		-12.5533
		-34.6119
		-27.2718
		-8.18256
		-71.085
		-9.11352
		-24.3223
		-62.4656
		-64.3657
		-76.5734
		-58.0375
		-14.934
		-9.40892
		-50.8227
		-70.4169
		-10.4514
		-25.5369
		-68.0989
		-18.4796
		-75.2116
		-49.0184
		-10.229
		-13.1387
		-77.6208
		-19.2821
		-14.725
		-63.7048
		-15.6862
		-54.9485
		-15.2922
		-12.2359
		-31.7848
		-53.6973
		-23.0811
		-57.3388
		-78.998
		-11.8417
		-8.52851
		-20.8633
		-8.78718
		-36.3638
		-32.8403
		-30.4946
		-12.8682
		-58.0521
		-34.787
		-14.9141
		-15.2125
		-8.33814
		-11.3192
		-12.2311
		-18.8093
		-20.5653
		-55.1151
		-20.6305
		-10.5587
		-13.5177
		-15.7179
		-48.8287
		-46.3155
		-9.33277
		-23.119
		-53.2565
		-17.8539
		-10.1875
		-13.2434
		-11.833
		-15.3857
		-9.13091
		-27.3541
		-35.6306
		-13.386
		-8.46843
		-10.6725
		-60.0361
		-54.6164
		-12.3592
		-10.7834
		-52.1675
		-10.7326
		-12.063
		-10.0351
		-31.6393
		-18.0401
		-31.2491
		-18.4453
		-77.5962
		-10.9724
		-9.93507
		-22.4707
		-10.844
		-8.31348
		-10.1267
		-11.5511
		-12.1002
		-10.1275
		-24.282
		-18.9449
		-16.5795
		-9.12933
		-34.0181
		-43.2342
		-23.3119
		-29.9218
		-38.9936
		-35.1591
		-14.6744
		-32.1532
		-30.3118
		-28.2117
		-11.4209
		-16.9
		-13.3222
		-32.034
		-40.9779
		-23.9259
		-21.4156
		-17.8203
		-41.542
		-10.0799
		-13.0153
		-24.6024
		-8.13297
		-12.1998
		-10.0084
		-9.31432
		-13.3406
		-18.8544
		-39.6342
		-33.4784
		-61.5291
		-24.61
		-24.6482
		-36.5085
		-16.1389
		-27.1813
		-11.1139
		-48.6295
		-60.6328
		-64.5676
		-8.54984
		-37.0949
		-18.7627
		-22.4764
		-20.9088
		-15.7682
		-15.3621
		-28.9879
		-27.2038
		-36.7382
		-8.4148
		-20.8939
		-40.5555
		-13.3646
		-57.605
		-14.017
		-33.1049
		-33.5218
		-15.4648
		-26.3302
		-20.6885
		-14.1785
		-17.5864
		-53.3323
		-28.2017
		-72.7402
		-74.0914
		-12.0087
		-29.0421
		-14.1138
		-57.9477
		-13.1777
		-10.8609
		-13.9786
		-21.4332
		-16.4734
		-21.2596
		-26.0662
		-65.4627
		-40.1349
		-76.3826
		-19.3914
		-72.2766
		-17.4997
		-25.9439
		-22.1091
		-27.1766
		-13.847
		-12.2825
		-23.8134
		-33.8252
		-32.6012
		-16.1096
		-50.9007
		-41.9335
		-57.7485
		-12.6845
		-32.0906
		-21.2139
		-17.3083
		-21.1889
		-47.0298
		-14.6081
		-26.5554
		-43.0885
		-20.3641
		-12.9418
		-10.9244
		-12.8186
		-8.8169
		-32.8144
		-36.4715
		-53.9108
		-32.3924
		-46.0495
		-12.3753
		-30.4635
		-15.8954
		-48.8132
		-20.5842
		-9.03186
		-15.1243
		-68.3377
		-15.7033
		-24.6617
		-8.96616
		-22.1946
		-61.0973
		-10.2646
		-22.4992
		-12.7105
		-8.73355
		-18.5471
		-67.1878
		-10.6689
		-18.5732
		-42.0806
		-38.8457
		-15.4087
		-14.4163
		-10.8799
		-39.1648
		-19.2875
		-8.77353
		-19.2521
		-11.1073
		-66.1831
		-44.9386
		-28.506
		-61.6786
		-21.1007
		-42.6084
		-32.4823
		-23.795
		-12.5205
		-24.4239
		-34.3172
		-62.8514
		-19.0673
		-30.5044
		-60.8029
		-22.2073
		-22.1954
		-66.4186
		-30.2377
		-10.025
		-17.0514
		-63.2392
		-20.097
		-12.6141
		-13.2651
		-40.6966
		-38.8536
		-17.4634
		-19.1014
		-10.1852
		-32.1942
		-43.1808
		-23.9944
		-26.394
		-17.0052
		-39.3257
		-18.8233
		-31.8608
		-19.5191
		-57.9396
		-27.2473
		-13.9225
		-10.8479
		-29.5574
		-37.1631
		-10.9526
		-10.3365
		-51.9561
		-14.2869
		-26.3549
		-13.7488
		-10.0712
		-18.5053
		-14.7929
		-16.2567
		-9.31931
		-17.5346
		-20.5699
		-23.2581
		-24.838
		-10.7433
		-74.9058
		-19.1158
		-36.4625
		-53.3521
		-22.1524
		-12.7434
		-31.4379
		-17.6717
		-24.7385
		-24.7758
		-16.5712
		-11.7384
		-61.5444
		-14.9076
		-26.612
		-58.5199
		-32.0964
		-14.3653
		-41.9484
		-14.6478
		-23.2373
		-29.0644
		-45.9758
		-13.1174
		9.15709
		-11.0148
		-48.1057
		-33.9977
		-14.6337
		-29.2171
		-21.6367
		-31.7447
		-15.2068
		-35.11
		-54.8835
		-26.3502
		-22.4442
		-30.1754
		-31.462
		-15.2838
		-11.4057
		-15.1639
		-48.6184
		-40.5372
		-20.5138
		-9.08551
		-74.5254
		-9.43923
		-65.3664
		-23.496
		-23.9577
		-46.5897
		-18.3455
		-50.0063
		-34.3063
		-14.8966
		-38.2745
		-19.6733
		-10.3582
		-36.3134
		-33.5042
		-13.1698
		-9.0658
		-10.8734
		-9.66881
		-9.60809
		-9.60367
		-14.1113
		-61.0911
		-9.35701
		-57.0661
		-17.9384
		-11.1477
		-8.84524
		-11.2546
		-30.9416
		-30.3075
		-75.3296
		-58.2429
		-56.6646
		-30.5235
		-18.8237
		-26.7115
		-14.7378
		-21.0893
		-17.7494
		-61.1897
		-58.7088
		-28.3371
		-35.1103
		-39.5274
		-56.147
		-48.8099
		-13.896
		-39.7248
		-48.2267
		-17.1313
		-25.1017
		-9.61526
		-29.2194
		-24.602
		-55.5834
		-30.6801
		-26.1386
		-50.9402
		-10.0718
		-70.3787
		-51.7334
		-23.8549
		-45.9807
		-21.4297
		-29.9972
		-20.2134
		-17.4475
		-16.8818
		-41.6657
		-17.903
		-59.1233
		-21.9401
		-13.9728
		-56.3484
		-16.2659
		-53.9423
		-13.9278
		-18.1592
		-45.5717
		-23.9801
		-28.3661
		-22.0974
		-63.0702
		-79.8257
		-27.358
		-44.065
		-22.3305
		-22.4822
		-43.7905
		-9.89562
		-16.6469
		-26.5681
		-59.8533
		-10.2218
		-12.2419
		-11.7816
		-20.7258
		-72.0168
		-20.4066
		-20.0754
		-48.9571
		-26.2912
		-24.861
		-14.6559
		-14.3374
		-22.8195
		-30.9623
		-26.225
		-53.287
		-36.5801
		-15.6409
		-21.7751
		-35.0121
		-33.6066
		-14.0931
		-36.0999
		-47.5042
		-22.8565
		-16.3553
		-14.8096
		-21.347
		-28.4067
		-9.09803
		-31.0239
		-17.9931
		-65.7123
		-16.0293
		-15.9847
		-45.0123
		-37.3058
		-60.5578
		-28.8709
		-18.8954
		-40.4852
		-11.2096
		-65.0699
		-12.2138
		-13.3438
		-15.5083
		-32.2469
		-20.0042
		-27.0379
		-55.4692
		-38.8422
		-70.9391
		-19.8696
		-25.1052
		-26.1429
		-20.9082
		-18.9656
		-9.99631
		-29.6142
		-75.6125
		-17.3033
		-48.649
		-24.8411
		-20.8587
		-21.9606
		-23.6978
		-13.1597
		-10.983
		-11.8659
		-39.9786
		-13.4205
		-10.1945
		-32.8351
		-12.1583
		-46.5573
		-70.1102
		-31.7725
		-19.4188
		-71.9448
		-21.4272
		-14.2818
		-13.1668
		-10.8207
		12.2283
		-19.1341
		-37.2875
		-25.9691
		-11.9674
		-29.8383
		-38.2441
		-12.654
		-34.0931
		-12.3346
		-14.3555
		-8.00858
		-14.598
		-18.4851
		-70.1715
		-39.6178
		-9.34834
		-56.1571
		-12.8139
		-42.2549
		-12.48
		-14.7475
		-46.4517
		-14.1986
		-69.3613
		-25.9202
		-14.4321
		-39.9477
		-69.544
		-26.5299
		-38.2376
		-21.6386
		-39.4114
		-8.97794
		-41.6351
		-34.2251
		-30.9324
		-22.5091
		-22.4756
		-33.2734
		-44.9239
		-34.647
		-22.7099
		-12.3327
		-45.3129
		-15.0996
		-14.2804
		-37.0866
		-42.9501
		-18.5749
		-23.8711
		-10.6917
		-18.708
		-20.7017
		-76.383
		-17.0656
		-26.8906
		-20.5851
		-17.8437
		-63.3216
		-11.4966
		-9.21823
		-56.6181
		-59.6493
		-38.0567
		-42.2867
		-20.2787
		-17.7916
		-31.0686
		-38.302
		-41.2537
		-66.3085
		-15.5995
		-64.4641
		-29.7876
		-75.3563
		-25.2752
		-37.1903
		-72.4292
		-28.2081
		-13.214
		-30.0624
		-16.7945
		-11.007
		-17.4175
		-16.7089
		-46.71
		-11.3777
		-39.7871
		-49.0634
		-17.3629

## Sheet: Figure 1j
Figure 1j
		Step Size (nm)
	Step size distribution data 11pN	8.83768
		67.9528
		10.4029
		12.021
		8.79874
		12.7787
		10.4603
		12.4793
		12.5343
		54.1405
		12.6803
		64.0889
		66.6875
		10.1863
		31.5493
		-8.98819
		8.75532
		17.288
		17.0703
		22.1568
		32.1011
		13.917
		20.5578
		24.1369
		47.8752
		46.7561
		48.1539
		11.2911
		11.7364
		14.3497
		10.8546
		60.702
		10.3495
		11.2151
		13.3213
		11.227
		8.29037
		-9.10941
		9.00505
		-9.29413
		11.0302
		-11.0426
		13.2097
		-13.2843
		13.493
		16.2489
		14.1998
		8.70167
		-8.77051
		8.11752
		56.4243
		74.1012
		32.8657
		62.8291
		15.4198
		8.77784
		28.9145
		9.56154
		9.33646
		77.7239
		22.139
		11.5487
		-10.9945
		9.12242
		-9.08241
		13.4002
		25.0619
		12.1645
		13.9789
		20.9583
		9.95738
		10.097
		23.231
		69.3712
		68.2167
		24.2091
		8.80489
		-10.0699
		10.3895
		-10.6813
		9.15238
		50.9413
		66.5384
		-8.39438
		-9.10249
		15.0121
		15.3162
		17.6343
		35.7581
		12.9464
		9.41097
		27.6241
		36.6276
		74.7372
		21.7765
		15.9909
		17.7964
		69.7564
		40.1123
		18.9206
		19.7767
		16.1479
		-8.69791
		9.18148
		-13.0943
		12.1499
		56.4016
		-8.87485
		8.94607
		49.2185
		36.174
		20.2288
		14.5356
		10.2554
		31.4839
		9.76505
		26.8869
		40.3312
		18.7528
		21.3041
		15.3376
		23.207
		16.5105
		22.3736
		37.2987
		17.2434
		23.6228
		16.9249
		14.0854
		10.5228
		14.992
		18.8637
		19.3273
		41.3745
		-8.65175
		8.41038
		16.1728
		15.0929
		18.1827
		13.1957
		35.3507
		21.0192
		22.2684
		10.3262
		44.9539
		32.4228
		18.4134
		50.9119
		10.3006
		15.3454
		19.4534
		28.6688
		30.1741
		18.7614
		28.0812
		38.8678
		28.1853
		42.0557
		67.8332
		12.3777
		-10.3719
		11.5922
		14.5438
		18.7745
		16.3003
		10.687
		-11.7996
		-9.23115
		19.5386
		22.3012
		17.7498
		38.2088
		41.441
		14.9647
		44.561
		43.8242
		9.4946
		-9.06279
		15.3087
		36.6395
		31.6196
		28.2679
		79.0816
		17.7262
		60.5164
		15.4428
		54.1557
		41.5602
		18.962
		27.1813
		35.2148
		14.4602
		12.0457
		78.4298
		46.9119
		32.9539
		11.7526
		56.5706
		11.6233
		24.2095
		11.9387
		48.2279
		9.90642
		9.04836
		31.7389
		76.5015
		22.7172
		12.1804
		-12.4855
		15.3222
		34.6862
		32.7617
		17.2788
		10.9023
		12.2143
		-8.42862
		9.72623
		-9.99774
		14.0224
		25.1862
		22.8226
		10.8803
		8.99578
		12.2442
		39.247
		74.23
		12.3095
		13.6466
		33.1615
		74.1599
		43.3901
		29.1977
		22.4097
		10.9346
		18.5673
		16.2868
		17.0345
		29.0469
		73.0545
		13.0363
		12.1856
		76.0333
		68.2936
		13.9384
		44.6721
		19.8147
		13.3569
		13.3996
		23.5819
		67.8091
		48.6465
		37.2695
		39.3609
		12.2179
		46.4921
		72.5673
		71.806
		20.8288
		34.147
		79.4791
		34.5636
		49.314
		26.942
		41.248
		69.443
		34.0151
		37.7441
		43.8193
		33.2968
		60.5804
		42.1789
		8.17869
		11.1608
		70.5915
		77.2994
		33.1582
		9.25879
		42.2363
		72.8096
		77.9183
		38.0494
		9.30863
		29.4191
		28.9057
		69.9112
		9.42624
		31.5942
		47.2506
		29.4076
		41.0019
		39.9644
		71.3373
		61.3013
		73.407
		37.2798
		37.3144
		39.9141
		74.9386
		36.9996
		37.6878
		32.0414
		23.4677
		13.341
		13.2234
		71.098
		38.5655
		73.2052
		44.1697
		64.096
		37.6636
		37.3695
		13.3954
		10.2312
		15.2393
		-12.1798
		42.5551
		9.71572
		11.3121
		22.8176
		20.7011
		-10.2888
		9.78056
		45.4469
		12.8367
		65.7176
		11.3418
		8.53642
		14.3489
		21.6766
		79.4478
		22.9061
		42.7429
		13.5284
		57.1832
		16.92
		43.4936
		28.1186
		24.5087
		35.9174
		20.4879
		43.3751
		58.5323
		12.8427
		42.5901
		8.71681
		31.9077
		15.9945
		20.7925
		11.9268
		-10.9482
		27.7174
		18.6666
		10.3732
		20.7999
		18.9227
		13.3976
		10.0241
		10.082
		64.144
		11.6331
		15.6709
		-9.11975
		10.4363
		-8.70279
		10.6965
		29.3401
		32.1373
		11.7825
		14.7192
		30.2226
		21.3502
		20.4976
		41.37
		30.9129
		18.9048
		10.8702
		17.6662
		11.4769
		17.3104
		11.6251
		16.2056
		10.0652
		-9.2961
		16.5989
		10.4711
		22.3967

## Sheet: Figure 2b
Figure 2b		Average data (plotted values)				Raw data (duration of single interactions)
		Force (pN)	Lifetime (s)	ste (s)		Force (pN)	ton	Force (pN)	ton
	Lifetime Data	-14.0377	0.00022012	2.65275e-06		-1.91784	0.0016907	2.08512	0.0016854
		-13.2432	0.000449357	1.30991e-05			0.00670981		0.0235002
		-12.3387	0.000587698	6.97704e-05			0.0012402		0.002756
		-11.4109	0.000654835	2.43826e-05			0.0016748		0.0023532
		-10.4738	0.000814463	2.86029e-05			0.003604		0.0012614
		-9.5318	0.000913243	3.9611e-05			0.001378		0.003074
		-8.59004	0.00168	6.54975e-05			0.00657201		0.00490251
		-7.63931	0.0018	0.000256132			0.101193		0.0016483
		-6.69072	0.00176	0.000192618			0.0028514		0.135341
		-5.73281	0.00348	0.000404137			0.0588036		0.0010388
		-4.78465	0.00267	0.000208324			0.0337133		0.663264
		-3.8305	0.00256	0.000365004			0.077767		0.0010653
		-2.87672	0.00767	0.00291			0.000779101		0.219521
		-1.91784	0.02016	0.00706			0.177094		0.822614
		2.08512	0.16892	0.05442			0.0013462		0.000916901
		3.12626	0.09633	0.04394			0.000731401		0.493547
		4.16379	0.00378	0.000238026			0.000736701		0.00855951
		5.19322	0.00214	7.97341e-05			0.0013462		0.000975201
		6.21744	0.00127	0.00011353			0.000964601		1.31907
		7.24278	0.00187	0.000271576			0.00265		0.000911601
		8.26501	0.00094065	4.81821e-05			0.000890401		0.152513
		9.2913	0.000744361	4.94558e-05			0.0172833		0.0013727
		10.3182	0.000637198	6.62916e-05			0.00425591		0.0017755
		11.3348	0.000439124	1.98526e-05			0.0013091		0.0018974
		12.3407	0.000388622	2.17977e-05			0.037577		0.0353033
		13.3522	0.000340758	4.95058e-05			0.0012773		0.002226
		14.327	0.000258578	1.55545e-05			0.00802421		1.63025
		15.3131	0.000230092	1.13416e-05			0.0010282		0.0010759
		15.9427	0.000238167	9.41043e-06			0.0010388		0.0318636
							0.061072		0.000789701
							0.0013833		0.0152057
							0.0422411		0.000879801
							0.00506151		0.158046
									0.000837401
									0.0932324
									0.000916901
									0.747773
									0.0015953
									0.456829
									0.0018285
									0.0825794
									0.0787157
									0.001643
									0.0020564
									0.0013409
									1.18788
									0.001378
									0.202731
									0.0017331
									0.0013674
									0.00934391
						-2.87672	0.0013886	3.12626	0.000985801
							0.000710201		0.0012243
							0.056726		0.0020882
							0.0219208		0.000699601
							0.000439901		0.000651901
							0.106917		0.000699601
							0.000508801		0.0216028
							0.019504		0.304072
							0.000450501		0.000508801
							0.0206382		0.103393
							0.00693771		0.00407041
							0.000869201		0.135235
							0.000763201		0.0175271
							0.0010759		0.000598901
							0.0035669		0.000604201
							0.0018974		0.02226
							0.000678401		0.0010388
							0.000710201		0.0023744
							0.000662501		0.000636001
							0.0015529		0.0014151
							0.0032224		0.000747301
							0.000948701		0.0804435
							0.000503501		0.0034874
							0.000477001		0.00469581
							0.000545901		0.0013197
							0.000535301		0.0017702
							0.00492901		0.000954001
							0.00398561		0.000784401
							0.000598901		0.000657201
							0.000683701		0.00436721
							0.000673101		0.000879801
							0.000991101		0.0028302
							0.000726101		0.0367608
							0.0013992		0.000842701
							0.0021147		0.0011024
							0.000630701		0.002915
							0.0599908		0.000916901
							0.000386901		0.0032807
							0.001113		0.000789701
							0.000848001		0.2846
							0.00924851		0.000413401
							0.0010229		0.20731
							0.00612151		0.0016854
							0.00470641		1.94118
							0.00641301		0.000530001
							0.000657201		0.639621
							0.00618511		0.000540601
							0.000651901		1.08304
									0.000418701
									0.343658
									0.0189475
									0.000874501
									0.000922201
									0.001219
									0.0019875
						-3.82838	0.00633881	4.17262	0.0002756
							0.0002915		0.0002438
							0.0141881		0.000514101
							0.000996401		0.0010335
							0.000789701		0.0215551
							0.0010335		0.0001961
							0.000742001		0.0171349
							0.0012826		0.00514631
							0.000477001		0.000704901
							0.000434601		0.000583001
							0.00721331		0.000694301
							0.000477001		0.000837401
							0.00631231		0.0014257
							0.000678401		0.000371
							0.000561801		0.00900471
							0.00757371		0.000408101
							0.0012508		0.0031959
							0.0036729		0.000445201
							0.0003763		0.0002809
							0.0024327		0.0002597
							0.000784401		0.000265
							0.000598901		0.000392201
							0.000768501		0.000567101
							0.000630701		0.0018338
							0.000450501		0.000503501
							0.0003127		0.000514101
							0.0002279		0.000651901
							0.000540601		0.000455801
							0.000471701		0.0003604
							0.0011395		0.0256732
							0.000392201		0.0013303
							0.0002756		0.0002756
							0.000318		0.000265
							0.000418701		0.0018391
							0.0012932		0.0001908
							0.000439901		0.0163558
							0.000731401		0.0012826
							0.00533181		0.000408101
							0.000424001		0.0003657
							0.0029415
							0.000498201
							0.00106
							0.0012137
							0.000710201
						-3.83471	0.0029892	4.16669	0.0019928
							0.00824151		0.012508
							0.000551201		0.030793
							0.0011024		0.00676281
							0.000678401		0.0017119
							0.0017543		0.000530001
							0.000556501		0.0018868
							0.000471701		0.000901001
							0.000482301		0.0228642
							0.000577701		0.00721331
							0.000630701		0.0024751
							0.000392201		0.000386901
							0.000461101		0.00511451
							0.000964601		0.0288903
							0.000471701		0.0030263
							0.000768501		0.000371
							0.000524701		0.000911601
							0.000471701		0.000651901
							0.000773801		0.00523111
							0.00635471		0.0138224
							0.0012773		0.000789701
							0.000773801		0.0026076
							0.0022684		0.000408101
							0.00681051		0.000424001
							0.000651901		0.000392201
							0.0035722		0.000450501
							0.000477001		0.0192178
							0.000408101		0.000763201
							0.0032383		0.00636001
							0.000932801		0.000535301
							0.0015688		0.000614801
							0.00407041		0.000540601
							0.0010653		0.000853301
							0.0023161		0.0019504
							0.000477001		0.002915
							0.0016854		0.000477001
							0.000577701		0.000545901
							0.000757901		0.000487601
							0.000620101		0.000386901
							0.0010812		0.000911601
							0.000614801		0.0010282
							0.0021677		0.000386901
							0.000614801		0.000508801
							0.0016748		0.0013939
							0.000837401		0.0017755
							0.000540601		0.000524701
							0.0017331		0.000551201
							0.000922201		0.0013939
							0.0012137		0.002544
							0.000482301		0.000757901
							0.00401741		0.000392201
							0.000991101		0.000397501
							0.000424001		0.000747301
							0.000789701		0.0023108
							0.0224349		0.000424001
							0.000471701		0.000429301
							0.000408101		0.000530001
							0.000514101		0.0018232
							0.000577701		0.000614801
							0.000837401		0.000625401
							0.000402801		0.000699601
							0.000620101		0.00802421
							0.001484		0.000413401
							0.0025334		0.0003657
							0.000572401		0.00740411
							0.00414991		0.000461101
							0.000402801		0.000535301
							0.000503501		0.0019557
							0.000985801		0.000689001
							0.0010176		0.0003763
							0.0017543		0.000646601
							0.000720801		0.002226
							0.0013568		0.000371
							0.0003657		0.000397501
							0.000768501		0.0012349
							0.000848001		0.000450501
							0.000954001		0.0154654
							0.000736701		0.000392201
							0.000773801		0.001272
							0.000614801		0.000429301
							0.000874501		0.0012084
							0.000943401		0.00419761
							0.0033761		0.001219
							0.0772211		0.000646601
							0.000604201		0.000710201
							0.000498201		0.000885101
							0.000969901		0.0003763
							0.000800301		0.000386901
							0.0011925		0.000689001
							0.00265		0.000471701
							0.0010547		0.0012296
							0.00686351		0.0024751
							0.000492901		0.003392
							0.0013356		0.00851711
							0.0022472		0.013197
							0.0012349		0.000514101
							0.000720801		0.000492901
							0.000604201		0.000466401
							0.000455801		0.000837401
							0.000620101		0.00450501
							0.0276342		0.0016006
							0.0002862		0.0026182
							0.0217936		0.0136316
							0.0002862		0.0106954
							0.00600491		0.0016642
							0.0002703		0.00318
							0.0314078		0.0032542
							0.00412341		0.0017914
							0.000386901		0.0038319
							0.00854361		0.000689001
							0.0029044		0.0013939
							0.0002809		0.0017702
							0.0406564		0.0012773
							0.0003604		0.0215392
							0.0123967		0.0014787
							0.0003604		0.000482301
							0.0018762		0.0628263
							0.0002756		0.0010918
							0.0107484		0.000763201
							0.000397501		0.000371
							0.031906		0.001802
							0.000636001		0.00420821
							0.0002915		0.000418701
							0.0003021		0.000890401
							0.0002544		0.00106
							0.0003445		0.0025122
							0.0172886		0.0014522
							0.0011713		0.000932801
							0.0371106		0.0322664
							0.000439901		0.000392201
							0.0017172		0.000471701
							0.000662501		0.001643
							0.0462373		0.000503501
							0.0003233		0.000630701
							0.0214385		0.000371
							0.0003233		0.0527245
							0.0374763		0.0022578
							0.0010123		0.000487601
							0.165933		0.000477001
							0.0002968		0.0023903
							0.0322982		0.0024857
							0.0002862		0.0142252
							0.111639		0.0011448
							0.0002756		0.0105629
							0.0822508		0.0003498
							0.0002756		0.0003339
							0.0568055		0.000402801
							0.000434601		0.00527351
							0.0159		0.0002438
							0.0028567		0.0025864
							0.0037736		0.0226999
							0.000498201		0.0026977
							0.0214385		0.000943401
							0.000424001		0.0036676
							0.00829981		0.0021677
							0.000916901		0.0027666
							0.0104145		0.0010335
							0.0014628		0.000498201
							0.000471701		0.00472761
							0.0017066		0.000371
							0.0023373		0.0018974
							0.0022578		0.000413401
							0.000450501		0.00690591
							0.0011607		0.0018868
							0.000577701		0.0129373
							0.0032542		0.000916901
							0.000424001		0.0022472
							0.0304697		0.0012614
							0.0035139		0.000826801
							0.00726631		0.0037418
							0.000418701		0.00926441
							0.00826801		0.0035669
							0.0013091		0.0289963
							0.0011713		0.0226893
							0.0015052		0.002703
							0.000397501		0.00787051
							0.0036729		0.0026977
							0.012826		0.000683701
							0.000588301		0.00390611
							0.00416051		0.00584061
							0.00500321		0.0241044
							0.000826801		0.0035404
							0.000402801		0.000911601
							0.000439901		0.0036994
							0.0020458		0.000498201
							0.0014257		0.0017702
							0.0038054		0.0025334
							0.0013144		0.0223819
							0.0015211		0.0013568
							0.00692181		0.000402801
							0.000540601		0.00758961
							0.000392201		0.00703311
							0.000757901		0.00767441
							0.00689001		0.0012296
							0.00875561		0.000551201
							0.0017861		0.000954001
							0.000471701		0.000466401
							0.000651901		0.0024221
							0.00791821		0.000646601
							0.00549611		0.001007
							0.000906301		0.0010388
							0.0023797		0.000567101
							0.0019345		0.0036729
							0.0017808		0.0103297
							0.000667801		0.00517811
							0.0003657		0.00539011
							0.00812491		0.0423577
							0.0031588		0.0026871
							0.00541131		0.0033867
							0.000471701		0.00520991
							0.0035192		0.0010918
							0.0020246		0.000556501
							0.0030528		0.000959301
							0.0032542		0.0010017
							0.0017172		0.000710201
							0.0011819		0.000386901
							0.000932801		0.0110823
							0.000726101		0.0020458
							0.000577701		0.00106
							0.0027613		0.000858601
							0.000498201		0.00613741
							0.0013939		0.0016324
							0.000736701		0.0017808
							0.0033549		0.0021783
							0.000927501		0.000429301
							0.0013144		0.0011554
							0.0019875		0.000752601
							0.000477001		0.000402801
							0.000710201		0.000699601
							0.000439901		0.003074
							0.0026765		0.000371
							0.0100117		0.0129267
							0.000752601		0.00747831
							0.000673101		0.000471701
							0.000731401		0.000482301
							0.0026235		0.0020034
							0.000397501		0.024751
							0.00385311		0.0013356
							0.0018497		0.000572401
							0.00893051		0.0028885
							0.0014893		0.000482301
							0.0130539		0.0024963
							0.000720801		0.0010547
							0.000969901		0.0012137
							0.0031747		0.0162498
							0.0031164		0.018073
							0.000551201		0.0016059
							0.0036676		0.000726101
							0.0013939		0.000514101
							0.0018974		0.000424001
							0.0036782		0.000699601
							0.000657201		0.0011183
							0.000863901		0.000598901
							0.0031217		0.00934921
							0.00489721		0.0128366
							0.000535301		0.0015052
							0.000572401		0.000991101
							0.000418701		0.0033602
							0.000392201		0.0019239
							0.0010865		0.000821501
							0.0290917		0.00472231
							0.00492371		0.000863901
							0.000482301		0.000651901
							0.000752601		0.0003816
							0.000471701		0.0012826
							0.000386901		0.0016006
							0.00444141		0.0173522
							0.000413401		0.000439901
							0.00533711		0.000371
							0.0012667		0.0011872
							0.000498201		0.000768501
							0.0021359		0.000540601
							0.0017066		0.0010971
							0.000445201		0.000397501
							0.000402801		0.001219
							0.000466401		0.000699601
							0.000439901		0.00941281
							0.0011819		0.0015741
							0.0019027		0.00660381
							0.000795001		0.0463751
							0.0011554		0.0310209
							0.00480711		0.00903121
							0.000514101		0.0035139
							0.000519401		0.0010759
							0.102242		0.001272
							0.000508801		0.0146863
							0.0105682		0.00538481
							0.000588301		0.0110929
							0.000980501		0.00691651
							0.00602081		0.0110664
							0.001113		0.0024857
							0.000784401		0.000371
							0.003127		0.0401105
							0.000604201		0.000598901
							0.0015423		0.000943401
							0.000413401		0.000959301
							0.000466401		0.000434601
							0.0020034		0.000418701
							0.0012349		0.0103032
							0.0018762		0.000620101
							0.000646601		0.000455801
							0.000408101		0.000487601
							0.0313283		0.000392201
							0.000524701		0.000487601
							0.000810901		0.000657201
							0.0019239		0.000397501
							0.00923261		0.00552791
							0.000397501		0.0117183
							0.00842171		0.000895701
							0.000662501		0.0019504
							0.00534771		0.000710201
							0.00795001		0.0010017
							0.0125186		0.000424001
							0.00764261		0.000863901
							0.000392201		0.000932801
							0.00919021		0.000742001
							0.001431		0.0019398
							0.000439901		0.00475411
							0.000720801		0.00787581
							0.0015741		0.0101813
							0.0116706		0.000710201
							0.0030581		0.00419231
							0.00912661		0.000667801
							0.0036093		0.00686351
							0.000583001		0.0103774
							0.0303796		0.00932801
							0.0024115		0.00526291
							0.000869201		0.00683171
							0.0032012		0.0014734
							0.00425591		0.00498731
							0.0030634		0.000397501
							0.00820441		0.0020776
							0.0014098		0.00951881
							0.0030104		0.00159
							0.000604201		0.0026924
							0.000598901		0.0022578
							0.0012667		0.00955591
							0.000424001		0.000869201
							0.00482831		0.0035457
							0.00601021		0.00465871
							0.0010812		0.00818851
							0.000673101		0.000386901
							0.0022207		0.002756
							0.0010812		0.000392201
							0.0024221		0.0013833
							0.0027772		0.0017119
							0.00606321		0.0028567
							0.000789701		0.000424001
							0.000991101		0.0412712
							0.0011713		0.000826801
							0.00531061		0.000620101
							0.0015529		0.003127
							0.001484		0.00825741
							0.0023532		0.0119568
							0.0018974		0.000450501
							0.000901001		0.000402801
							0.0018338		0.000625401
							0.0020617		0.0338935
							0.00496611		0.0322081
							0.0014151		0.0012296
							0.000726101		0.00874501
							0.0014522		0.0012561
							0.000487601		0.00537421
							0.000879801		0.00991101
							0.0470906		0.0010494
							0.0017384		0.000487601
							0.0010547		0.0145167
							0.0014045		0.000598901
							0.000445201		0.000869201
							0.0037524		0.000662501
							0.000768501		0.0269664
							0.00718681		0.00542721
							0.0012296		0.0140927
							0.002014		0.00524171
							0.000948701		0.00651901
							0.000466401		0.000561801
							0.000487601		0.000805601
							0.000439901		0.000715501
							0.000842701		0.000545901
							0.000450501		0.000726101
							0.000885101		0.000832101
							0.0020617		0.0010547
							0.000434601		0.00546431
							0.000397501		0.000752601
							0.000477001		0.000429301
							0.000826801		0.00811961
							0.0010229		0.000445201
							0.000604201		0.000789701
							0.0034132		0.000429301
							0.000508801		0.00818851
							0.000969901		0.000763201
							0.000752601		0.00723451
							0.000715501		0.0011236
							0.000853301		0.000434601
							0.00526291		0.000577701
							0.000498201		0.000916901
							0.0017967		0.000736701
							0.000895701		0.000519401
							0.0015953		0.0011501
							0.000530001		0.000466401
							0.000434601		0.000996401
							0.0010494		0.000890401
							0.0015529		0.000471701
							0.0031482		0.000964601
							0.000392201		0.000895701
							0.0015741		0.0154707
							0.000620101		0.000911601
							0.000466401		0.0010865
							0.000720801		0.000519401
							0.000932801		0.000874501
							0.000471701		0.0599219
							0.000630701		0.000842701
							0.000413401		0.022578
							0.000545901		0.000874501
							0.000720801		0.0010123
							0.000789701		0.000397501
							0.0034132		0.0034503
							0.000609501		0.000763201
							0.0010017		0.000683701
							0.000561801		0.000636001
							0.0014416		0.000572401
							0.0011925		0.0021094
							0.000996401		0.000492901
							0.0026394		0.00649781
							0.0031164		0.0033549
							0.000704901		0.0120204
							0.000371		0.000598901
							0.0003339		0.000392201
							0.0010229		0.000911601
							0.000477001		0.0013886
							0.0010388		0.000471701
							0.00756841		0.000720801
							0.000980501		0.0019186
							0.107421		0.0014681
							0.001643		0.000508801
							0.000614801		0.001378
							0.000710201		0.00584061
							0.000455801		0.00850121
							0.000625401		0.00563391
							0.0142464		0.0013727
							0.00475941		0.000487601
							0.000429301		0.000625401
							0.00897291		0.0003816
							0.0016907		0.00678931
							0.00427181		0.00687941
							0.0016377		0.000662501
							0.0108597		0.000736701
							0.00677341		0.000577701
							0.000445201		0.0034185
							0.0003763		0.000874501
							0.000429301		0.000503501
							0.0014363		0.00430891
							0.00482831		0.0108173
							0.000461101		0.00492371
							0.000583001		0.0037312
							0.000800301		0.00664091
							0.00790761		0.0021412
							0.0027348		0.000424001
							0.0011024		0.000487601
							0.000673101		0.000895701
							0.384007		0.00981561
							0.000662501		0.0017543
							0.000477001		0.000429301
							0.000768501		0.0030634
							0.000588301		0.0036941
							0.0019769		0.000757901
							0.00737761		0.000386901
							0.000392201		0.000418701
							0.0157039		0.000715501
							0.00966721		0.0025387
							0.0034609		0.0017861
							0.0018815		0.0011766
							0.00648191		0.000514101
							0.000439901		0.000519401
							0.00405981		0.00819381
							0.0023638		0.0029998
							0.0020193		0.000572401
							0.00401211		0.000726101
							0.0026553		0.000424001
							0.0101124		0.000736701
							0.0028408		0.0013833
							0.0517016		0.0246609
							0.000492901		0.00458451
							0.0035669		0.000556501
							0.000598901		0.000487601
							0.000477001		0.0026288
							0.000514101		0.0126988
							0.00832101		0.00473291
							0.00451561		0.021995
							0.0018232		0.000678401
							0.0014469		0.00795531
							0.000620101		0.000927501
							0.000874501		0.0010759
							0.000508801		0.00827861
							0.000683701		0.000901001
							0.0181843		0.000530001
							0.000938101		0.0150626
							0.00835281		0.00961951
							0.0014204		0.000519401
							0.000932801		0.00409161
							0.0028885		0.0131546
							0.001113		0.00682111
							0.000466401		0.000853301
							0.000609501		0.000424001
							0.000540601		0.0369357
							0.0012296		0.00673631
							0.000408101		0.000604201
							0.0026606		0.000991101
							0.0016059		0.000371
							0.000773801		0.0018709
							0.0129161		0.0010812
							0.000567101		0.000779101
							0.000461101		0.00802951
							0.0012826		0.0020193
							0.00928561		0.0134143
							0.000455801		0.001378
							0.000948701		0.000853301
							0.0033337		0.0109445
							0.000561801		0.00515161
							0.0017225		0.000636001
							0.000392201		0.0132553
							0.000514101		0.0003021
							0.000598901		0.00437781
							0.0019398		0.0157675
							0.0010759		0.0186189
							0.0012084		0.00663561
							0.000498201		0.0104092
							0.00528941		0.000911601
							0.0012402		0.000630701
							0.0012614		0.000683701
							0.0012349		0.000593601
							0.000471701		0.000869201
							0.000609501		0.0019822
							0.000402801		0.000413401
							0.000715501		0.002332
							0.001643		0.00392731
							0.00487601		0.0012985
							0.000450501		0.000773801
							0.0015317		0.0017066
							0.000477001		0.0209191
							0.000720801		0.002385
							0.000885101		0.00492371
							0.000545901		0.000832101
							0.0011554		0.000545901
							0.000651901		0.0003233
							0.000386901		0.000482301
							0.00542191		0.000752601
							0.0013091		0.001431
							0.0017649		0.00475411
							0.000498201		0.00580881
							0.000593601		0.0011501
							0.000503501		0.00807191
							0.0025016		0.00392731
							0.000863901		0.000418701
							0.000694301		0.0003816
							0.0029309		0.0010759
							0.000646601		0.001325
							0.0035298		0.000524701
							0.000704901		0.0019186
							0.0012932		0.0022525
							0.000577701		0.000450501
							0.000625401		0.000371
							0.0013674		0.000651901
							0.000455801		0.000869201
							0.000874501		0.0026606
							0.000439901		0.000757901
							0.000614801		0.00675751
							0.000461101		0.000625401
							0.000832101		0.000890401
							0.000439901		0.0113261
							0.0016536		0.000434601
							0.00557561		0.00779631
							0.00524701		0.0011342
							0.000445201		0.000450501
							0.0012826		0.000386901
							0.0014628		0.000620101
							0.000853301		0.000503501
							0.000821501		0.000424001
							0.000715501		0.000630701
							0.0012243		0.000424001
							0.000863901		0.0019769
							0.000604201		0.0028514
							0.0017914		0.0149619
							0.00412871		0.0118932
							0.00778571		0.0002597
							0.000678401		0.00642361
							0.00405451		0.000932801
							0.000620101		0.0014734
							0.0016377		0.00553321
							0.000662501		0.000508801
							0.000540601		0.0003498
							0.0017172		0.0011978
							0.000524701		0.0359128
							0.0018762		0.0012826
							0.000577701		0.000424001
							0.0016854		0.0019663
							0.0017278		0.0019027
							0.000572401		0.000487601
							0.000678401		0.0019504
							0.000492901		0.000773801
							0.000413401		0.000386901
							0.0010706		0.000604201
							0.000455801		0.000471701
							0.0034715		0.0026235
							0.000879801		0.00560211
							0.000588301		0.000710201
							0.000742001		0.000524701
							0.0024327		0.000386901
							0.0035987		0.000408101
							0.000636001		0.000667801
							0.0014045		0.000805601
							0.0017013		0.00387431
							0.002226		0.000450501
							0.0016642		0.000530001
							0.000545901		0.0017172
							0.000445201		0.021942
							0.00689001		0.0011342
							0.0024539		0.0003763
							0.0018709		0.0193185
							0.000572401		0.0282596
							0.000535301		0.0023638
							0.00590421		0.000752601
							0.000657201		0.0032913
							0.0018921		0.000609501
							0.000466401		0.000636001
							0.000572401		0.000397501
							0.0019557		0.000429301
							0.0014416		0.000392201
							0.0024009		0.0129744
							0.00596781		0.0026394
							0.00765321		0.0124179
							0.000450501		0.000466401
							0.0010812		0.0012773
							0.0019133		0.0023108
							0.000667801		0.0123755
							0.000964601		0.000508801
							0.000742001		0.000514101
							0.000577701		0.000397501
							0.000408101		0.00726631
							0.002173		0.00933861
							0.000662501		0.0003763
							0.000408101		0.0017649
							0.000699601		0.000906301
							0.000524701		0.0016006
							0.00386371		0.000445201
							0.000651901		0.0024168
							0.000397501		0.0028037
							0.0138595		0.000413401
							0.0014257		0.0014363
							0.0023691		0.0010282
							0.000879801		0.000482301
							0.000890401		0.000726101
							0.000455801		0.000593601
							0.0031906		0.002279
							0.000508801		0.000885101
							0.001166		0.00437781
							0.000524701		0.000545901
							0.0010547		0.000402801
							0.0031588		0.0013568
							0.000588301		0.000614801
							0.0011024		0.000593601
							0.0012031		0.0029998
							0.000646601		0.000832101
							0.0024221		0.0172833
							0.000699601		0.000482301
							0.0025387		0.0010123
							0.000694301		0.000397501
							0.0017543		0.0002968
							0.000545901		0.000434601
							0.00394321		0.000694301
							0.000683701		0.000567101
							0.0010759		0.000667801
							0.000604201		0.000434601
							0.000487601		0.0024645
							0.000821501		0.000683701
							0.0011607		0.0011289
							0.000651901		0.000487601
							0.0027401		0.000371
							0.0010706		0.0018338
							0.0003392		0.000397501
							0.0017066		0.0010547
							0.0014257		0.00478591
							0.000408101		0.000551201
							0.00410221		0.000466401
							0.0015317		0.000397501
							0.000630701		0.0015423
							0.00390081		0.0010706
							0.0037312		0.000911601
							0.0037259		0.00882981
							0.000545901		0.000429301
							0.000519401		0.000524701
							0.0304485		0.0022578
							0.000424001		0.0018497
							0.000408101		0.000397501
							0.0010282		0.000386901
							0.000402801		0.033443
							0.000445201		0.0011395
							0.000662501		0.000524701
							0.000625401		0.0010812
							0.0016483		0.0021465
							0.000726101		0.000996401
							0.0015476		0.000514101
							0.0022048		0.000450501
							0.000810901		0.000535301
							0.000895701		0.0025705
							0.000699601		0.000535301
							0.000757901		0.0003816
							0.000662501		0.00949761
							0.000927501		0.000429301
							0.000408101		0.000572401
							0.0027242		0.000683701
							0.000673101		0.000487601
							0.0024592		0.0011077
							0.00389021		0.000556501
							0.000477001		0.0011289
							0.00564451		0.00622751
							0.000720801		0.00562861
							0.000943401		0.00973081
							0.000471701		0.0018921
							0.000572401		0.0035669
							0.000620101		0.000980501
							0.000810901		0.000371
							0.000424001		0.0011236
							0.000477001		0.000429301
							0.000800301		0.000434601
							0.000455801		0.00411811
							0.000402801		0.0021094
							0.000863901		0.000408101
							0.0010865		0.000439901
							0.0012614		0.002226
							0.0029097		0.000439901
							0.000895701		0.0010865
							0.000413401		0.000413401
							0.000397501		0.0028355
							0.0019769		0.00408101
							0.000657201		0.0003763
							0.000609501		0.000651901
							0.000545901		0.000572401
							0.000392201		0.0014999
							0.000492901		0.000429301
							0.000810901		0.0011289
							0.0035086		0.000402801
							0.000715501		0.0010441
							0.000386901		0.0010706
							0.000906301		0.000492901
							0.000901001		0.0014787
							0.000519401		0.0131016
							0.000593601		0.000779101
							0.000630701		0.0003763
							0.000641301		0.000482301
							0.0017437		0.000386901
							0.000392201		0.00265
							0.000408101		0.00488131
							0.000418701		0.0013091
							0.0011448		0.000689001
							0.000492901		0.000429301
							0.000742001		0.000726101
							0.000402801		0.0033761
							0.001219		0.0012985
							0.000704901		0.000371
							0.000455801		0.00625931
							0.000699601		0.0186666
							0.0014575		0.000371
							0.0017013		0.0017861
							0.000492901		0.00666211
							0.0219208		0.000821501
							0.000418701		0.00652961
							0.0003657		0.000424001
							0.00648721		0.0011766
							0.0024486		0.00396971
							0.000620101		0.000689001
							0.000657201		0.000885101
							0.000466401		0.000524701
							0.000991101		0.000556501
							0.00446791		0.00925381
									0.00455801
									0.00393791
									0.00567631
									0.0014416
									0.0237228
									0.000598901
									0.0003816
									0.000408101
									0.000630701
									0.002597
									0.000895701
									0.000646601
									0.000439901
									0.000773801
									0.0137429
									0.000826801
									0.0021253
									0.0011501
									0.0010706
									0.0037418
									0.000969901
									0.000604201
									0.00481241
									0.0266431
									0.0002968
									0.0458822
									0.0003392
									0.0011342
									0.000620101
									0.0032913
									0.0017861
									0.000567101
									0.000853301
									0.0022207
									0.000429301
									0.000948701
									0.0014469
									0.0012561
									0.0011342
									0.000630701
									0.0176278
									0.0032118
									0.000487601
									0.0017119
									0.000397501
									0.000614801
									0.000402801
									0.0017755
									0.00835281
									0.00955061
									0.000964601
									0.0013409
									0.000583001
									0.0014681
									0.000514101
									0.000826801
									0.0029733
									0.0017861
									0.0019398
									0.0013462
									0.000636001
									0.000885101
									0.000466401
									0.002067
									0.000964601
									0.0015052
									0.0011024
									0.000556501
									0.000540601
									0.0159318
									0.000747301
									0.000583001
									0.000498201
									0.000402801
									0.000715501
									0.000482301
									0.000466401
									0.00212
									0.0003816
									0.000471701
									0.0026818
									0.000466401
									0.0035139
									0.000461101
									0.000413401
									0.0014045
						-4.79052	0.000577701	5.20777	0.0002809
							0.0002862		0.000614801
							0.001431		0.0029574
							0.0027666		0.0020776
							0.000402801		0.0003657
							0.0002597		0.00401741
							0.000461101		0.000492901
							0.0012296		0.00657731
							0.0159689		0.000450501
							0.0002915		0.000492901
							0.00585121		0.0107272
							0.000418701		0.00522051
							0.0010971		0.000689001
							0.0023797		0.000371
							0.00781221		0.0032118
							0.0124285		0.00531591
							0.000577701		0.0002067
							0.0229384		0.000996401
							0.000975201		0.0002756
							0.001325		0.00408101
							0.000386901		0.0002438
							0.0023214		0.0003286
							0.0003763		0.00731401
							0.0016377		0.0022154
							0.000556501		0.000540601
							0.0003021		0.000429301
							0.000450501		0.0018603
							0.0018232		0.000514101
							0.00886691		0.000699601
							0.0102502		0.000625401
							0.000530001		0.000408101
							0.0011236		0.000545901
							0.0003286		0.0003339
							0.00868141		0.0002809
							0.0032065		0.000789701
							0.0013356		0.000402801
							0.000535301		0.0115752
							0.00789171		0.0023956
							0.0037365		0.0014999
							0.0011713		0.0016483
							0.001908		0.0003021
							0.00530001		0.000752601
							0.000879801		0.000450501
							0.00395381		0.0019981
							0.0101018		0.000959301
							0.0017596		0.0003498
							0.000530001		0.0002862
							0.000492901		0.0021889
							0.0032807		0.0001908
							0.00414991		0.0442021
							0.00384781		0.0020617
							0.0003286		0.0013515
							0.000455801		0.0012614
							0.0002597		0.0017119
							0.0003286		0.000577701
							0.00410221		0.0024274
							0.0002703		0.000561801
							0.0035404		0.000408101
							0.000657201		0.0015635
							0.0003445		0.00708081
							0.000530001		0.0003392
							0.000662501		0.0002756
							0.000408101		0.0003763
							0.000439901		0.0003127
							0.000392201		0.000932801
							0.000853301		0.000816201
							0.000429301		0.000477001
							0.000662501		0.0010017
							0.000530001		0.0002862
							0.000397501		0.000869201
							0.0027507		0.000710201
							0.0011766		0.000535301
							0.000418701		0.0011713
							0.00386371		0.0002756
							0.000657201		0.0003233
							0.0003127		0.0003074
							0.0011819		0.000752601
							0.000604201		0.0011607
							0.0269982		0.000657201
							0.0151368		0.00461101
							0.000784401		0.0011607
							0.0011819		0.0003021
							0.00443611		0.000402801
							0.0031217		0.000651901
							0.000424001		0.0101495
							0.000916901		0.0003763
							0.000402801		0.0010441
							0.0002915		0.000535301
							0.00467461		0.000768501
							0.0103403		0.000800301
							0.00628051		0.000413401
							0.0020829		0.000604201
							0.000551201		0.000673101
							0.00394321		0.000487601
							0.00463221		0.000424001
							0.0002703		0.0270989
							0.0003021		0.0026818
							0.000535301		0.0003445
							0.000514101		0.0010918
							0.0012932		0.0114162
							0.0025069		0.000445201
							0.000800301		0.0003339
							0.00903651		0.000386901
							0.0023903		0.00402801
							0.000439901		0.0002862
							0.0018285		0.011236
							0.000492901		0.00508271
							0.00428771		0.00389551
							0.0002968		0.0003127
							0.000826801		0.0003074
							0.00806131		0.000752601
							0.00791821		0.00772211
							0.0024168		0.000408101
							0.000614801		0.001325
							0.0002968		0.0023479
							0.0022313		0.0034185
							0.00748361		0.0010388
							0.000885101		0.000503501
							0.0032171		0.000434601
							0.0011554		0.0102714
							0.0012031		0.000879801
							0.0024274		0.000408101
							0.00763201		0.000318
							0.0031376		0.0018921
							0.0003339		0.00685821
							0.000858601		0.0003233
							0.0036782		0.00759491
							0.0024963		0.000418701
							0.00450501		0.00742001
							0.000386901		0.0018126
							0.0014469		0.0130168
							0.0002756		0.0017755
							0.0034079		0.0019981
							0.0011607		0.0024592
							0.0028408		0.0146651
							0.000418701		0.000492901
							0.000445201		0.0002862
							0.0134991		0.0026076
							0.0025652		0.0014787
							0.00571871		0.0012932
							0.000683701		0.0015158
							0.0010282		0.000683701
							0.000832101		0.0002756
							0.000964601		0.00764261
							0.0025599		0.0010388
							0.000477001		0.001325
							0.0003763		0.000551201
							0.0016483		0.0012508
							0.00403861		0.003233
							0.0003816		0.0110876
							0.000646601		0.0019504
							0.000514101		0.0002544
							0.00610031		0.0002173
							0.0019716		0.000991101
							0.0486859		0.000397501
							0.0022843		0.0003074
							0.535963		0.00399621
							0.0002173		0.00797121
							0.188087		0.0018391
							0.0002067		0.0002756
							0.084498		0.0031005
							0.0002014		0.0003445
							0.826112		0.0293037
							0.0002067		0.000938101
							0.103218		0.0027348
							0.0002014		0.00557561
							0.0716667		0.0011183
							0.000800301		0.0003127
							0.0022949		0.00470111
							0.00922731		0.0023691
							0.0569645		0.0001802
							0.00738291		0.000927501
							0.000466401		0.0013091
							0.000482301		0.002915
							0.000609501		0.000662501
							0.000795001		0.0014734
							0.000413401		0.0013038
							0.0003233		0.0002968
							0.0037418		0.000482301
							0.000593601		0.0003021
							0.0012508		0.00572931
							0.0002597		0.000424001
							0.0035828		0.0010547
							0.0002597		0.0011819
							0.00583531		0.000636001
							0.0016801		0.000588301
							0.0002968		0.0003074
							0.0002968		0.0015794
							0.0002756		0.000678401
							0.0003604		0.0003392
							0.000540601		0.0024009
							0.00603671		0.000413401
							0.0138595		0.0003445
							0.00721331		0.0016642
							0.0011024		0.000519401
							0.000561801		0.00799241
							0.0003763		0.0002756
							0.0024486		0.0027348
							0.0271413		0.000392201
							0.0013038		0.000397501
							0.0012031		0.0003286
							0.000397501		0.000858601
							0.0003339		0.00414991
							0.001431		0.0003498
							0.00739881		0.000439901
							0.003074		0.0002809
							0.0027401		0.0011872
							0.000821501		0.0017543
							0.0002756		0.00534771
							0.00543251		0.000461101
							0.00615861		0.000567101
							0.000948701		0.000577701
							0.0003074		0.0003445
							0.0125981		0.0002809
							0.000408101		0.0002862
							0.0003816		0.000779101
							0.000551201		0.0003445
							0.000593601		0.000742001
							0.0010812		0.0012614
							0.000641301		0.00159
							0.0013303		0.000673101
							0.0011501		0.0100117
							0.0024963		0.000810901
							0.0018073		0.001643
							0.000461101		0.0003445
							0.000662501		0.000418701
							0.0011554		0.0029733
							0.000991101		0.0017967
							0.0002809		0.0002809
							0.0022843		0.0003498
							0.0010335		0.0029733
							0.0010865		0.0013886
							0.000810901		0.000498201
							0.0020034		0.000609501
							0.00429831		0.0022737
							0.0003021		0.0003074
							0.0017649		0.0012508
							0.0027454		0.0011872
							0.0003445		0.000461101
							0.000699601		0.0003339
							0.000386901		0.000482301
							0.000265		0.003551
							0.0013197		0.0002756
							0.000572401		0.000450501
							0.00723981		0.0035245
							0.00496081		0.0122642
							0.0030899		0.00495021
							0.0003339		0.0003551
							0.0023214		0.0003392
							0.000636001		0.0033549
							0.0035245		0.000609501
							0.0138595		0.000450501
							0.000969901		0.000413401
							0.00775391		0.0030952
							0.0003021		0.000318
							0.0119303		0.000784401
							0.000641301		0.000402801
							0.0012296		0.0035722
							0.0011342		0.0137959
							0.0011077		0.000556501
							0.000927501		0.000397501
							0.000429301		0.000455801
							0.0003498		0.0003445
							0.0002597		0.0002968
							0.0002703		0.000418701
							0.00509331		0.000445201
							0.000450501		0.000535301
							0.0002756		0.000848001
							0.000826801		0.0002544
							0.00435131		0.000768501
							0.0003286		0.000402801
							0.000620101		0.0003339
							0.0003339		0.000641301
							0.000318		0.0003233
							0.000318		0.00397501
							0.0003286		0.0169017
							0.0010229		0.0030528
							0.00318		0.0022101
							0.0002703		0.0003604
							0.000392201		0.0253605
							0.000874501		0.000636001
							0.000879801		0.00867081
							0.000710201		0.0010123
							0.000911601		0.0017278
							0.00436721		0.000885101
							0.0003127		0.0003498
							0.000434601		0.0011925
							0.000413401		0.000932801
							0.000789701		0.0002968
							0.0003604		0.00713381
							0.000371		0.0031058
							0.0003339		0.000969901
							0.0010335		0.0031482
							0.0011183		0.00539541
							0.0003339		0.0003233
							0.000418701		0.0177232
							0.000519401		0.000561801
							0.000392201		0.0003445
							0.0036146		0.000556501
							0.001166		0.0016006
							0.000455801		0.00994811
							0.00615331		0.002544
							0.0003074		0.0014363
							0.0017225		0.000535301
							0.0003127		0.001272
							0.0003339		0.0018603
							0.0003339		0.0020458
							0.0002862		0.0034927
							0.000540601		0.0001908
							0.0011501		0.0011766
							0.0003498		0.0113473
							0.0003657		0.0149036
							0.0002544		0.000964601
							0.000842701		0.000726101
							0.0038213		0.0002809
							0.0003498		0.000609501
							0.0030316		0.0002173
							0.0010547		0.00432481
							0.000445201		0.0003233
							0.0010335		0.0017384
							0.0115063		0.000471701
							0.0003233		0.0003339
							0.000540601		0.000524701
							0.0034715		0.0017013
							0.000673101		0.0011236
							0.000492901		0.000938101
							0.000805601		0.0003445
							0.0002544		0.000561801
							0.0012137		0.0002968
							0.0028832		0.000752601
							0.0003392		0.0003233
							0.000583001		0.000418701
							0.0012985		0.0108703
							0.0003021		0.0015476
							0.000736701		0.0017702
							0.0003604		0.0003445
							0.000763201		0.000429301
							0.000371		0.003233
							0.000593601		0.000408101
							0.0019345		0.0018868
							0.000503501		0.00525761
							0.0016907		0.00713911
							0.000482301		0.000879801
							0.000392201		0.000450501
							0.000636001		0.000434601
							0.000667801		0.0024963
							0.0002809		0.000720801
							0.000477001		0.0019239
							0.0003763		0.000535301
							0.000720801		0.0003392
							0.0110982		0.000715501
							0.0003657		0.0001431
							0.000593601		0.0001855
							0.000418701		0.0019027
							0.0003551		0.00520991
							0.000455801		0.000265
							0.000439901		0.000413401
							0.0154389		0.0003339
							0.000598901		0.000673101
							0.0010865		0.0010335
							0.000445201		0.000492901
							0.000519401		0.0003657
							0.000752601		0.000805601
							0.000265		0.0019239
							0.000948701		0.0003074
							0.0028726		0.00715501
							0.00477001		0.00913721
							0.000964601		0.000450501
							0.0016112		0.0034503
							0.0628475		0.0010918
							0.0003233		0.0003551
							0.295852		0.000832101
							0.0002385		0.000371
							0.21217		0.002491
							0.000386901		0.0002756
							0.198777		0.000975201
							0.000212		0.0003604
							0.277609		0.0002756
							0.000159		0.0002968
							0.253181		0.0003445
							0.000397501		0.0002862
							0.000492901		0.0017225
							0.0002968		0.000408101
							0.243737		0.000816201
							0.0001855		0.0003127
							0.511991		0.000402801
							0.0011289		0.0010971
							0.000418701		0.0003074
							0.0014575		0.000392201
							0.000492901		0.000397501
							0.0002862		0.0002915
							0.0003498		0.0002756
							0.0003127		0.0003657
							0.000646601		0.0003551
							0.000810901		0.000386901
							0.0002862		0.0026712
							0.000535301		0.0155979
							0.0002279		0.000397501
							0.010547		0.000736701
							0.000874501		0.0002756
							0.000371		0.0003233
							0.00403861		0.0003074
							0.0002756		0.000948701
							0.0003816		0.000482301
							0.0011978		0.000318
							0.0001484		0.0011978
							0.0022949		0.000609501
							0.0002597		0.0023055
							0.0015794		0.000471701
							0.0013197		0.0003498
							0.0003392		0.000482301
							0.0002862		0.0109922
							0.0002597		0.0003604
							0.000413401		0.000726101
							0.0018444		0.000800301
							0.000816201		0.00159
							0.0697057		0.001484
							0.000699601		0.00481771
							0.000572401		0.0003074
							0.000593601		0.0020087
							0.000439901		0.0016695
							0.0003021		0.00659851
							0.0021677		0.0035934
							0.000747301		0.000694301
							0.000265		0.00599961
							0.000911601		0.0141616
							0.0025122		0.000540601
							0.000614801		0.0003074
							0.0020405		0.000524701
							0.000540601		0.000418701
							0.000742001		0.000879801
							0.000424001		0.000874501
							0.000588301		0.0036093
							0.000445201		0.000996401
							0.0002597		0.000699601
							0.000922201		0.0003074
							0.0003551		0.0131334
							0.0003233		0.0104781
							0.000975201		0.0333317
							0.000413401		0.0172833
							0.0002597		0.0010653
							0.000265		0.00521521
							0.0020935		0.000413401
							0.000561801		0.0014787
							0.000805601		0.0003763
							0.0014204		0.0003498
							0.0018444		0.0011342
							0.0003127		0.000397501
							0.0002862		0.000593601
							0.001961		0.0003498
							0.001537		0.000662501
							0.0029627		0.0002597
							0.000424001		0.000514101
							0.0015317		0.000466401
							0.000636001		0.0003445
							0.0002809		0.0003445
							0.0015211		0.0002756
							0.000959301		0.000392201
							0.0002968		0.00477001
							0.000461101		0.000980501
							0.0011395		0.00580881
							0.0003657		0.000657201
							0.0002756		0.0003498
							0.000583001		0.0018656
							0.0002809		0.0363421
							0.000508801		0.0002809
							0.000402801		0.000318
							0.000265		0.000646601
							0.0002968		0.0002862
							0.000265		0.0002915
							0.0003763		0.000768501
							0.000519401		0.0014946
							0.000662501		0.0002756
							0.0002703		0.0002756
							0.0003498		0.0029468
							0.0002809		0.0015423
							0.0003498		0.010017
							0.000318		0.0021783
							0.0003551		0.000583001
							0.0003021		0.000503501
							0.0021041		0.000689001
							0.0003551		0.00663031
							0.000498201		0.0017649
							0.000747301		0.000498201
							0.0003339		0.0003074
							0.000439901		0.000402801
							0.000879801		0.0026712
							0.0286836		0.000646601
							0.000439901		0.0002703
							0.000265		0.0010918
							0.000265		0.003657
							0.000540601		0.0016589
							0.000609501		0.000466401
							0.000450501		0.001219
							0.0003286		0.0020087
							0.000424001		0.0002915
							0.000530001		0.000434601
							0.00421881		0.0025334
							0.0011501		0.0114162
							0.011872		0.0385364
							0.0116812		0.0003392
							0.0002597		0.000371
							0.000445201		0.0003498
							0.0014045		0.0001908
							0.000386901		0.000948701
							0.0018338		0.001537
							0.0026553		0.0111459
							0.000848001		0.0011713
							0.0011766		0.0003604
							0.0003127		0.002756
							0.000567101		0.0002756
							0.0011448		0.0003021
							0.0002597		0.0012031
							0.000535301		0.000779101
							0.0011395		0.000805601
							0.000477001		0.000386901
							0.0003021		0.000901001
							0.0002862		0.000487601
							0.0003445		0.0003286
							0.000434601		0.000832101
							0.0002597		0.000954001
							0.0010388		0.000604201
							0.0178981		0.0002862
							0.0003339		0.000318
							0.000397501		0.00596781
							0.0027189		0.0002915
							0.0002809		0.0017278
							0.000901001		0.002173
							0.000439901		0.000657201
							0.000784401		0.000413401
							0.0003074		0.0002915
							0.0018921		0.000482301
							0.001325		0.0122748
							0.0003339		0.0003763
							0.00625931		0.000445201
							0.0015794		0.0020511
							0.0002968		0.0003233
							0.000636001		0.000720801
							0.0003286		0.0003445
							0.0013674		0.0010547
							0.000386901		0.00458981
							0.0003657		0.000561801
							0.0003339		0.0192178
							0.000386901		0.0112678
							0.0010971		0.0019663
							0.0017013		0.000837401
							0.000392201		0.0002809
							0.000551201		0.0003445
							0.000265		0.0019716
							0.0016006		0.0017808
							0.0022048		0.00584591
							0.0011289		0.000434601
							0.000540601		0.000662501
							0.0002915		0.00616921
							0.0016059		0.0037153
							0.00106		0.0025705
							0.0001749		0.0002968
							0.0003233		0.0016218
							0.0003498		0.000922201
							0.0010812		0.0002809
							0.0012137		0.0002809
							0.0003445		0.00964071
							0.000530001		0.00265
							0.0002862		0.000371
							0.000609501		0.0029733
							0.0003551		0.0457126
							0.0003604		0.000694301
							0.000514101		0.0013303
							0.000858601		0.000779101
							0.000402801		0.000567101
							0.000535301		0.000779101
							0.000461101		0.000795001
							0.0003339		0.00588301
							0.0003021		0.0003127
							0.0011342		0.000492901
							0.0011395		0.000757901
							0.000837401		0.0002756
							0.0002703		0.0003021
							0.000477001		0.000604201
							0.0002756		0.000927501
							0.000938101		0.0003551
							0.0015158		0.0002332
							0.0019027		0.000832101
							0.0010918		0.0021995
							0.0002756		0.000318
							0.000445201		0.000519401
							0.0002862		0.000397501
							0.0003551		0.0002915
							0.000445201		0.000508801
							0.00452091		0.0003763
							0.000614801		0.0003498
							0.0003074		0.000445201
							0.0002809		0.000604201
							0.000551201		0.0002703
							0.0002915		0.0003816
							0.000402801		0.000524701
							0.000657201		0.0017755
							0.0012826		0.0014257
							0.000318		0.0013197
							0.0002968		0.000673101
							0.0022207		0.000810901
							0.000318		0.0010335
							0.000461101		0.0003763
							0.002491		0.010918
							0.0014098		0.0029097
							0.0003339		0.0020617
							0.0034397		0.0002703
							0.0013992		0.0110505
							0.0014204		0.0003551
							0.000429301		0.00728221
							0.000519401		0.0021253
							0.000471701		0.0012508
							0.0013833		0.00726101
							0.000651901		0.0002756
							0.0020193		0.0003127
							0.0002915		0.000620101
							0.0003392		0.0002809
							0.0016006		0.0019981
							0.0021995		0.0010388
							0.00399621		0.0003392
							0.000874501		0.0003339
							0.0003339		0.00678931
							0.0142782		0.0002968
							0.0025175		0.0018232
							0.0002862		0.0003286
							0.00429301		0.0003392
							0.0010547		0.0003127
							0.0022578		0.0003286
							0.0002968		0.0031429
							0.000455801		0.000593601
							0.0010017		0.0287313
							0.0002809		0.00793411
							0.0037259		0.00696421
							0.0018338		0.00398031
							0.000779101		0.000492901
							0.0002968		0.000524701
							0.000927501		0.000503501
							0.0003339		0.0002756
							0.000757901		0.00752071
							0.000720801		0.000397501
							0.0002968		0.0002809
							0.000567101		0.0002809
							0.000519401		0.000588301
							0.000572401		0.000545901
							0.000800301		0.0027613
							0.0017596		0.0234154
							0.00884041		0.0002968
							0.000975201		0.000482301
							0.0018497		0.0003339
							0.000683701		0.0002862
							0.0015423		0.0002862
							0.000561801		0.0127624
							0.0003021		0.0002809
							0.000434601		0.000471701
							0.000561801		0.0003233
							0.0003763		0.0003657
							0.003286		0.00801361
							0.0002915		0.000503501
							0.0003286		0.0002703
							0.00625931		0.0002756
							0.0002703		0.0003127
							0.00648721		0.0003445
							0.0030263		0.000524701
							0.014787		0.000667801
							0.0002915		0.000492901
							0.000402801		0.01007
							0.0003127		0.000673101
							0.0002809		0.000757901
							0.0002756		0.000625401
							0.0003074		0.001802
							0.0021783		0.0015476
							0.000418701		0.0003339
							0.000879801		0.0003074
							0.0014151		0.0015741
							0.000609501		0.000662501
							0.0003286		0.000545901
							0.0002862		0.000413401
							0.0013462		0.0013992
							0.0003604		0.000466401
							0.00807191		0.0003339
							0.0015635		0.0015052
							0.0010812		0.0001855
							0.000853301		0.0028143
							0.0002968		0.0010759
							0.0002968		0.000540601
							0.0016801		0.000445201
							0.001378		0.000498201
							0.0019822		0.00680521
							0.00491841		0.000418701
							0.000439901		0.000784401
							0.0012826		0.001537
							0.0003604		0.0013992
							0.000651901		0.0003286
							0.0010282		0.0002915
							0.0002703		0.000371
							0.000583001		0.0003286
							0.000265		0.0003816
							0.000821501		0.000318
							0.0003498		0.000477001
							0.0002597		0.0206594
							0.0003021		0.000471701
							0.000455801		0.000832101
							0.000540601		0.000466401
							0.0018179		0.000318
							0.0018285		0.0002968
							0.003763		0.0027666
							0.000265		0.0019292
							0.000959301		0.00469581
							0.000371		0.0176172
							0.000842701		0.002332
							0.0019981		0.0026765
							0.000742001		0.0011554
							0.0003816		0.00630171
							0.0002279		0.0020882
							0.0011077		0.000583001
							0.0002597		0.0195729
							0.0010971		0.0319855
							0.000455801		0.0029256
							0.000424001		0.000821501
							0.0002756		0.000641301
							0.0002862		0.000842701
							0.0012243		0.000487601
							0.000572401		0.0029362
							0.0003021		0.0002703
							0.000498201		0.000471701
							0.000503501		0.000757901
							0.00548551		0.000429301
							0.0020988		0.0010971
							0.0003286		0.00435131
							0.0002756		0.0003074
							0.000996401		0.0033284
							0.000583001		0.0139761
							0.0014257		0.0002968
							0.0013515		0.0013621
							0.000434601		0.001007
							0.00495021		0.000810901
							0.0012614		0.0001749
							0.0003021		0.00794471
							0.001961		0.000858601
							0.000969901		0.000477001
							0.00513571		0.000545901
							0.0015688		0.000508801
							0.000620101		0.0002756
							0.0002597		0.000386901
							0.0003339		0.000551201
							0.0003816		0.00573991
							0.0003021		0.0002756
							0.000418701		0.000492901
							0.0002756		0.0032065
							0.000392201		0.0002703
							0.0017967		0.000641301
							0.0003445		0.0002915
							0.000895701		0.0027984
							0.0003339		0.0001961
							0.000265		0.0109657
							0.000408101		0.0002862
							0.000434601		0.0002703
							0.0002703		0.0021889
							0.000424001		0.00660911
							0.0003498		0.00948171
							0.000392201		0.00638651
							0.0002809		0.00941281
							0.000397501		0.0114374
							0.000789701		0.0105523
							0.000402801		0.017967
							0.000588301		0.000392201
							0.0002862		0.0034238
							0.0002968		0.0209244
							0.000424001		0.001696
							0.000471701		0.000742001
							0.000837401		0.00675751
							0.000408101		0.0125769
							0.000455801		0.0152428
							0.254676		0.00682641
							0.000212		0.000874501
							0.198517		0.00387431
							0.0002491		0.000439901
							0.837263		0.0028779
							0.000402801		0.0025122
							0.12083		0.0017013
							0.000386901		0.0002915
							0.0011024		0.00665151
							0.0003604		0.0017755
							0.000397501		0.000450501
							0.0002756		0.0015476
							0.0179193		0.0002862
							0.000371		0.0003498
							0.0002703		0.000689001
							0.000418701		0.000413401
							0.000402801		0.0003074
							0.0003286		0.00445201
							0.0003286		0.0023373
							0.000715501		0.0002862
							0.000265		0.000413401
							0.000503501		0.0003021
							0.0014893		0.00106
							0.000408101		0.0002862
							0.00915311		0.0002862
							0.000837401		0.0011713
							0.000922201		0.0010865
							0.0003604		0.000641301
							0.0003127		0.000556501
							0.0002809		0.0013727
							0.000646601		0.0003233
							0.0003763		0.0020511
							0.0013886		0.0020087
							0.000265		0.0003551
							0.000535301		0.000567101
							0.001431		0.000392201
							0.000265		0.0002968
							0.0003074		0.0013515
							0.0002915		0.000471701
							0.000445201		0.0114268
							0.000397501		0.00586711
							0.0010282		0.000969901
							0.0002809		0.000879801
							0.0016059		0.0032701
							0.000413401		0.00662501
							0.000927501		0.0024592
							0.0003498		0.0003657
							0.0001802		0.00597841
							0.000265		0.0003127
							0.000683701		0.0003127
							0.000938101		0.00844291
							0.000832101		0.0012349
							0.0003551		0.0035086
							0.000477001		0.000429301
							0.000577701		0.0003763
							0.0002968		0.0021836
							0.0021677		0.0010494
							0.000620101		0.0002809
							0.0013303		0.000747301
							0.0003233		0.018444
							0.0003657		0.0010706
							0.0002809		0.0003498
							0.000938101		0.00442021
							0.0013462		0.0014999
							0.00443611		0.0110558
							0.000763201		0.00576641
							0.000397501		0.0155078
							0.0002809		0.000434601
							0.000625401		0.0030316
							0.0017437		0.0023903
							0.000450501		0.0002809
							0.000424001		0.000551201
							0.0003551		0.000567101
							0.0002915		0.0002438
							0.000757901		0.0002067
							0.000689001		0.0002968
							0.0003021		0.0003763
							0.0002862		0.0003551
							0.000498201		0.0021571
							0.000673101		0.0014257
							0.000667801		0.0018179
							0.000636001		0.00607911
							0.000535301		0.000980501
							0.000853301		0.000392201
							0.000318		0.0002862
							0.0002809		0.000837401
							0.000763201		0.0038054
							0.0003127		0.00445201
							0.000609501		0.0030422
							0.000747301		0.000747301
							0.000482301		0.00764261
							0.00442021		0.0011872
							0.000265		0.002756
							0.000588301		0.0003763
							0.000477001		0.0003551
							0.0013674		0.000477001
							0.000508801		0.000524701
							0.000985801		0.0029097
							0.000265		0.000821501
							0.000556501		0.00773271
							0.000514101		0.00393791
							0.000773801		0.0003445
							0.0003021		0.00570281
							0.001325		0.0280052
							0.0028938		0.000757901
							0.00822561		0.0023532
							0.0003392		0.0128419
							0.000667801		0.030581
							0.000498201		0.0013886
							0.000392201		0.0003021
							0.0002809		0.0003127
							0.000514101		0.000545901
							0.00667801		0.0010229
							0.0002597		0.0003498
							0.000477001		0.0002862
							0.000402801		0.0002968
							0.000614801		0.000450501
							0.0003445		0.0002703
							0.000418701		0.0002703
							0.0003392		0.000482301
							0.0003339		0.000524701
							0.000487601		0.000969901
							0.0011448		0.00516751
							0.0003339		0.00595191
							0.000445201		0.00662501
							0.001431		0.00265
							0.0013674		0.0027772
							0.0003445		0.0219102
							0.000503501		0.00553321
							0.0003604		0.0025758
							0.001272		0.00650841
							0.0013144		0.0013992
							0.000742001		0.0011183
							0.000620101		0.00863901
							0.0011448		0.00752071
							0.0013038		0.0011077
							0.000450501		0.000402801
							0.000371		0.000434601
							0.0025546		0.0010653
							0.0003339		0.000477001
							0.000535301		0.0001749
							0.000487601		0.000572401
							0.000371		0.000567101
							0.001113		0.000651901
							0.000567101		0.0012243
							0.000625401		0.0028514
							0.0029415		0.0003233
							0.000482301		0.000598901
							0.000662501		0.001325
							0.0030952		0.0003074
							0.001643		0.000397501
							0.0014734		0.0003551
							0.0002862		0.0020405
							0.000726101		0.0109233
							0.0002809		0.0295316
							0.0002809		0.000572401
							0.0003816		0.0003816
							0.0020352		0.000482301
							0.000869201		0.0017596
							0.000614801		0.0025758
							0.000439901		0.000593601
							0.0002809		0.000540601
							0.000492901		0.0003127
							0.0014522		0.0002809
							0.000418701		0.0035722
							0.0003286		0.000445201
							0.000418701		0.000439901
							0.000413401		0.0003551
							0.0003021		0.0135839
							0.0010971		0.0029627
							0.0003551		0.0003127
							0.000800301		0.0003021
							0.0002968		0.0003816
							0.127152		0.000508801
							0.0002809		0.0019663
							0.0556819		0.000477001
							0.000212		0.0010812
							0.151029		0.0021412
							0.000371		0.0001749
							0.123628		0.0001908
							0.0001802		0.0003021
							0.982049		0.0002968
							0.000477001		0.000609501
							0.000800301		0.000392201
							0.0003498		0.000519401
							0.0014098		0.0012031
							0.0003021		0.0010918
							0.0002756		0.000879801
							0.000540601		0.0003445
							0.0003286		0.0002809
							0.000704901		0.0014363
							0.000450501		0.0038001
							0.0014575		0.000371
							0.0003551		0.000604201
							0.000265		0.0003551
							0.0003286		0.0003127
							0.000901001		0.0002915
							0.0011077		0.000620101
							0.0003339		0.0002756
							0.00432481		0.0002809
							0.000657201		0.000662501
							0.000445201		0.000466401
							0.0019027		0.0003127
							0.0017755		0.000535301
							0.0020935		0.0019239
							0.000651901		0.0002862
							0.000424001		0.0003445
							0.0013409		0.0003286
							0.000318		0.000434601
							0.0013674		0.0003445
							0.0003286		0.000726101
							0.0003339		0.0003074
							0.000434601		0.000450501
							0.000641301		0.000503501
[truncated: 221,372+ more rows]

## Sheet: Figure 2c
Figure 2c
		Step size (nm)
	Step size distribution data F<0	-23.1792
		-43.7192
		-43.7137
		-43.7972
		-43.7126
		-79.9441
		6.57357
		-79.9251
		-79.924
		8.94957
		9.8357
		11.5682
		12.1308
		-43.4866
		14.7003
		16.6037
		17.4853
		-43.3123
		-43.3116
		-43.8758
		-43.8797
		23.6345
		-79.8644
		24.1154
		-43.2752
		26.4569
		26.8309
		28.2626
		28.7511
		30.5911
		32.4853
		-43.0971
		-79.7516
		33.2277
		38.1402
		-42.9514
		-42.942
		44.7493
		45.8847
		46.2189
		52.1957
		52.2066
		54.8648
		60.4109
		-79.7027
		60.9661
		-5.00329
		-44.0003
		-5.02277
		-42.7785
		-5.02812
		-79.6409
		-79.6393
		-79.6364
		-5.0289
		-42.723
		-42.6865
		-42.6818
		-5.04818
		-42.664
		-79.6084
		-79.5961
		-42.6313
		-79.5953
		-79.5887
		-79.5828
		-5.07038
		-5.07157
		-42.5624
		-5.07771
		-5.0984
		-42.5417
		-5.10637
		-5.1078
		-5.11372
		-44.1339
		-79.5309
		-5.1228
		-79.5141
		-5.12656
		-79.4856
		-5.13248
		-5.13676
		-79.4736
		-5.14177
		-5.14225
		-5.14297
		-44.2203
		-42.3159
		-42.3077
		-42.3047
		-5.15712
		-42.2997
		-5.1618
		-5.16217
		-5.1648
		-42.2687
		-79.4145
		-44.2675
		-5.17909
		-5.18623
		-5.19237
		-5.19955
		-5.20027
		-5.20095
		-42.222
		-5.20887
		-42.1773
		-79.3696
		-42.1524
		-5.2258
		-79.353
		-5.22659
		-44.3374
		-5.23119
		-5.23355
		-5.2354
		-42.0826
		-5.24423
		-42.0768
		-79.2985
		-5.24757
		-42.0456
		-79.2695
		-42.0244
		-79.2676
		-44.3717
		-79.26
		-79.2524
		-5.26036
		-5.26311
		-79.2308
		-5.26393
		-41.9543
		-5.2831
		-79.206
		-41.8943
		-44.4332
		-5.28838
		-41.8746
		-44.4449
		-79.1648
		-5.29789
		64.2898
		-41.8188
		-5.32056
		-41.8063
		-44.464
		-79.1172
		-5.32844
		-41.7896
		-5.3368
		-5.33686
		-41.7668
		-41.7635
		-5.34332
		-41.7566
		-44.5311
		-41.7528
		-41.7347
		-41.7206
		-5.35349
		-5.3568
		-5.35757
		-5.36063
		-5.36102
		-5.36169
		-5.36285
		-41.6085
		-5.36921
		-5.36962
		-78.9921
		-44.5994
		-41.4732
		-5.39398
		-5.41372
		-41.4118
		-78.9722
		-5.4259
		-41.3769
		-5.43417
		-41.3456
		-44.6497
		-78.9518
		-5.43861
		-5.44025
		-5.44304
		-41.316
		-41.3067
		-78.9252
		-5.45483
		-5.45566
		-78.9116
		-41.2201
		-41.2059
		-78.9061
		-44.7296
		-41.2033
		-41.1863
		-41.1836
		-44.7391
		-41.175
		-5.47495
		-5.47934
		-5.48092
		-5.48197
		-41.0567
		-41.0479
		-5.48674
		-78.8061
		-5.48825
		-41.0133
		-44.7743
		-5.50136
		-44.785
		-40.9919
		-40.9854
		-40.9745
		-40.9594
		-78.7534
		-44.8196
		-5.51881
		-5.52276
		-5.52705
		-40.8719
		-78.7156
		-44.8657
		-40.8306
		-44.8703
		-40.8065
		-40.8009
		-5.5478
		-5.5497
		-44.8922
		-78.6829
		-5.55489
		-5.56011
		-5.5787
		-5.57893
		-40.7065
		-5.58594
		-40.6755
		-40.6703
		-40.6643
		-5.60052
		-40.659
		-40.6518
		-5.60861
		-5.61119
		-78.6495
		-44.977
		-78.6282
		-45.0025
		-78.6121
		-40.5396
		-5.62369
		-5.62374
		-40.4719
		-5.6299
		-45.0703
		-5.63269
		-40.4157
		-5.63661
		-5.63686
		-40.397
		-40.3908
		-5.63994
		-5.64313
		-78.5445
		-5.64547
		-40.3124
		-5.64741
		-40.2201
		-40.22
		-5.66298
		-78.5203
		-45.1615
		-40.185
		-5.69064
		-40.1722
		-40.1718
		-78.5022
		-5.69642
		-5.70386
		-40.0662
		-78.4927
		-5.70625
		-78.4896
		-5.70676
		-45.2312
		-40.0024
		-5.71062
		-39.9734
		-5.71375
		-39.9715
		-39.937
		-45.2611
		-5.72302
		-39.93
		-5.72974
		-45.2967
		-78.4351
		-5.73153
		-78.4206
		-39.844
		-39.8387
		-78.4105
		-5.73943
		-5.74291
		-78.3958
		-39.7817
		-5.74576
		-39.7541
		-5.74997
		-78.3676
		-39.6784
		-78.3663
		-39.6623
		-45.3808
		-45.3866
		-78.3563
		-39.6126
		-5.7653
		-5.77422
		-39.5956
		-5.77693
		-39.5709
		-5.78493
		-39.5434
		-39.5256
		-5.79653
		-5.80926
		-5.81476
		-45.4406
		-78.2789
		-78.2765
		-39.4394
		-45.4555
		-5.82417
		-39.3776
		-5.82969
		-39.3146
		-39.3145
		-39.3079
		-45.5046
		-5.83746
		-5.83884
		-39.2146
		-39.1958
		-5.84726
		-5.84954
		-5.85137
		-5.85677
		-5.85808
		-5.86061
		-78.1981
		-45.5874
		-5.86553
		-5.86631
		-39.0771
		-5.8692
		-39.0756
		-5.87468
		-5.87492
		-5.87512
		-38.9856
		-5.87789
		-78.1526
		-5.87992
		-38.9646
		-5.88523
		-78.1329
		-5.88685
		-78.1288
		-38.8821
		-5.88947
		-5.89084
		-38.8692
		-38.8385
		-5.89449
		-78.1016
		-45.7305
		-78.0893
		-45.7388
		-38.7681
		-5.9053
		-45.76
		-5.90921
		-5.91019
		-5.91203
		-45.7849
		-5.91475
		-5.91628
		-45.7989
		-78.0524
		-5.92036
		-5.92073
		-5.92411
		-45.8397
		-5.92798
		-45.8506
		-78.0209
		-38.5753
		-45.8628
		-5.94124
		-5.94243
		-5.94272
		-5.94618
		-5.94799
		-5.95288
		-38.4695
		-38.4658
		-5.95403
		-5.95462
		-77.9813
		-45.9582
		-5.96358
		-5.96451
		-5.96469
		-38.333
		-38.3277
		-77.9237
		-5.96753
		-38.3023
		-5.97137
		-5.98157
		-5.98458
		-38.2752
		-5.98953
		-5.99588
		-38.1953
		-6.00383
		-6.00664
		-6.00845
		-46.0657
		-6.01193
		-38.1737
		-6.01463
		-6.01901
		-6.02033
		-46.0887
		-38.1437
		-38.1338
		-38.1064
		-6.02918
		-77.8428
		-38.0945
		-6.03179
		-46.124
		-6.03668
		-6.04043
		-6.04075
		-46.1621
		-6.04165
		-38.0235
		-77.8119
		-6.04652
		-37.9847
		-37.9839
		-6.05074
		-6.05179
		-6.05497
		-6.06082
		-6.0609
		-6.06155
		-46.229
		-37.9118
		-37.8967
		-37.8886
		-37.8788
		-37.8737
		-6.07966
		-6.08095
		-37.8324
		-6.08556
		-46.2737
		-6.08962
		-6.08981
		-77.7122
		-6.09033
		-46.2957
		-6.10254
		-37.753
		-37.7437
		-37.7423
		-6.10681
		-37.7419
		-46.3292
		-37.7407
		-46.3302
		-77.6635
		-6.12225
		-37.7095
		-77.6546
		-6.12473
		-37.6668
		-6.12956
		-6.13112
		-77.6307
		-6.14038
		-77.6253
		-37.5978
		-37.5938
		-37.5913
		-37.591
		-37.5767
		-6.16948
		-6.17088
		-37.5547
		-6.17212
		-37.5437
		-46.4781
		-6.18397
		-37.5175
		-6.18594
		-6.19078
		-37.5089
		-77.5378
		-6.19415
		-37.4959
		-46.5391
		-77.5229
		-37.4937
		-77.5173
		-37.4408
		-6.20502
		-46.592
		-6.20943
		-37.397
		-37.3711
		-77.4684
		-6.21587
		-6.21682
		-6.21772
		-37.3233
		-6.2194
		-6.22022
		-46.638
		-6.22719
		-6.22777
		-77.4523
		-37.2753
		-6.22818
		-6.22959
		-37.258
		-6.23899
		-6.24151
		-37.2177
		-46.6874
		-37.2004
		-6.25036
		-37.1872
		-77.3881
		-37.1629
		-46.7014
		-6.25937
		-6.26023
		-77.3662
		-6.26259
		-37.1248
		-37.1141
		-46.7327
		-77.3375
		-6.26799
		-36.9955
		-6.26947
		-36.9611
		-36.9509
		-6.27163
		-6.2759
		-36.8978
		-36.8978
		-36.8952
		-6.28168
		-6.28175
		-36.8797
		-77.2501
		-36.8619
		-6.2891
		-6.28994
		-77.2356
		-6.29021
		-46.8513
		-6.29105
		-6.29124
		-36.7815
		-6.2962
		-36.7813
		-36.7374
		-6.3034
		-77.1859
		-6.30389
		-6.306
		-6.30775
		-6.31522
		-36.7129
		-6.32323
		-6.32414
		-6.32747
		-77.1518
		-77.1509
		-46.9547
		-36.6607
		-36.6374
		-46.971
		-77.1045
		-36.627
		-36.6181
		-6.34036
		-6.34284
		-6.34293
		-77.0725
		-6.34528
		-6.34545
		-36.5812
		-6.34899
		-6.35031
		-6.35031
		-36.5442
		-6.35194
		-36.5431
		-77.0213
		-36.5192
		-36.5109
		-6.36081
		-77.0066
		-36.468
		-6.36531
		-6.36717
		-6.36753
		-6.36765
		-6.36842
		-6.37636
		-6.37791
		-76.9807
		-6.3782
		-6.38401
		-36.3941
		-76.9543
		-6.38874
		-6.38913
		-47.1795
		-6.38977
		-36.3693
		-36.3684
		-76.9319
		-6.4043
		-6.40964
		-36.345
		-6.41518
		-6.41571
		-6.41882
		-6.42228
		-6.42638
		-76.9038
		-47.2774
		-6.43106
		-47.2859
		-76.8989
		-6.43196
		-76.8869
		-6.43253
		-6.43828
		-36.1707
		-36.1695
		-6.45078
		-76.8462
		-47.3778
		-6.46174
		-6.4618
		-6.4622
		-6.4662
		-47.3879
		-6.46852
		-6.46883
		-6.47022
		-36.1373
		-76.7729
		-6.47219
		-76.7647
		-6.47378
		-36.1178
		-6.47562
		-6.47637
		-36.1047
		-36.0974
		-76.7266
		-6.48012
		-47.4754
		-36.0502
		-36.0404
		-76.7023
		-76.6849
		-47.5096
		-47.5158
		-6.48767
		-6.49237
		-6.49283
		-6.49484
		-76.6688
		-35.9574
		-6.49738
		-35.9173
		-6.49763
		-35.8781
		-47.5911
		-35.8739
		-47.6121
		-6.50656
		-6.50785
		-35.8543
		-6.51008
		-76.5715
		-35.8468
		-35.8385
		-6.51463
		-35.8199
		-47.6789
		-47.6835
		-76.5297
		-6.51938
		-76.5139
		-6.52293
		-35.7579
		-6.52893
		-47.7458
		-6.53708
		-47.7517
		-6.54127
		-76.4956
		-35.6564
		-6.54556
		-6.54726
		-35.6366
		-6.55212
		-6.55251
		-47.7978
		-6.56325
		-6.5634
		-6.56688
		-6.56817
		-6.56861
		-47.8455
		-6.57002
		-6.57189
		-6.5732
		-6.57665
		-6.58152
		-6.5828
		-6.59188
		-35.5144
		-6.59738
		-6.60099
		-6.60487
		-6.60886
		-6.6141
		-76.4024
		-6.61466
		-35.4346
		-76.3805
		-6.61747
		-6.62252
		-47.9841
		-47.993
		-6.62458
		-6.62696
		-48.0032
		-76.3411
		-76.3379
		-48.0217
		-76.3159
		-6.63378
		-6.64687
		-6.64792
		-48.0365
		-48.0417
		-76.2767
		-6.65406
		-6.65988
		-76.2659
		-35.273
		-6.66195
		-6.66359
		-48.0864
		-6.66446
		-76.2111
		-6.66642
		-6.66925
		-35.205
		-76.1976
		-76.1936
		-48.155
		-35.1597
		-35.1588
		-6.67727
		-48.1774
		-6.6868
		-6.69212
		-35.1065
		-76.1228
		-35.0595
		-6.70385
		-35.0476
		-6.70761
		-6.71305
		-35.0184
		-76.071
		-34.9951
		-6.72288
		-6.72489
		-76.0422
		-34.9464
		-6.72529
		-6.72674
		-6.7278
		-6.73427
		-34.9027
		-34.899
		-6.74107
		-34.86
		-48.3483
		-75.9738
		-6.74384
		-75.9575
		-6.74655
		-6.74687
		-6.74818
		-6.75031
		-34.7078
		-75.932
		-34.6918
		-34.6905
		-6.7548
		-6.75709
		-6.75733
		-6.75789
		-48.4542
		-48.4602
		-75.8822
		-6.76336
		-6.76636
		-6.76685
		-34.6044
		-75.8557
		-34.5595
		-6.77613
		-6.77864
		-6.78184
		-48.5498
		-6.78444
		-6.78931
		-6.79245
		-6.79301
		-6.79479
		-48.5912
		-6.79582
		-6.79893
		-75.794
		-6.80036
		-6.80529
		-34.3459
		-6.81398
		-6.8168
		-75.7719
		-6.82183
		-34.2894
		-34.2618
		-34.2514
		-6.83343
		-34.22
		-6.83775
		-34.2003
		-6.84186
		-75.6701
		-6.84241
		-6.84573
		-75.652
		-6.84675
		-34.1501
		-75.6482
		-6.85125
		-6.85246
		-6.85791
		-34.0491
		-6.85954
		-6.86009
		-34.0295
		-6.8625
		-6.86339
		-34.0212
		-6.86664
		-33.9792
		-75.5745
		-48.8247
		-6.88441
		-33.9224
		-6.89455
		-6.89807
		-33.9021
		-75.5391
		-33.8953
		-48.8768
		-6.90054
		-6.90099
		-6.90166
		-48.8969
		-6.90523
		-6.90805
		-75.4901
		-33.8589
		-6.91645
		-75.4648
		-33.8091
		-33.8072
		-6.92052
		-75.4127
		-33.7811
		-33.7782
		-33.7701
		-75.3775
		-75.3661
		-6.93252
		-6.93346
		-33.7156
		-6.93865
		-33.6889
		-6.94189
		-6.94261
		-6.94329
		-6.94559
		-6.946
		-6.94608
		-33.6567
		-49.0247
		-6.95984
		-6.96189
		-75.2953
		-75.2781
		-49.0409
		-33.6045
		-6.9654
		-6.97192
		-49.0611
		-6.97591
		-33.5001
		-75.2355
		-6.97884
		-75.23
		-33.4346
		-6.97937
		-6.98277
		-33.4019
		-33.3947
		-49.1288
		-49.1303
		-6.99492
		-33.3808
		-6.99625
		-49.1417
		-49.1469
		-33.3659
		-75.1343
		-49.1755
		-7.00756
		-33.3524
		-75.1237
		-33.3387
		-7.02128
		-7.02329
		-49.1996
		-49.219
		-33.2743
		-33.2474
		-7.03424
		-33.2244
		-7.03576
		-49.2648
		-33.1909
		-7.04192
		-7.04543
		-49.2773
		-75.0529
		-33.1432
		-33.1292
		-7.063
		-49.366
		-33.0676
		-33.0644
		-33.0618
		-7.07223
		-33.0231
		-49.4156
		-7.07544
		-7.07745
		-74.9875
		-32.9727
		-7.07893
		-7.08145
		-32.9231
		-7.08375
		-7.08398
		-7.08726
		-74.9574
		-7.08768
		-7.0906
		-49.5433
		-7.09271
		-7.09277
		-32.7886
		-7.09861
		-74.9202
		-32.7322
		-74.9086
		-7.10614
		-32.7101
		-74.8658
		-32.6772
		-74.8561
		-7.12831
		-7.12851
		-7.13197
		-7.1323
		-74.8277
		-7.13397
		-7.13911
		-32.6216
		-7.14382
		-49.7106
		-7.14602
		-49.7247
		-7.1506
		-32.5794
		-49.7308
		-32.5665
		-7.16559
		-49.7404
		-74.7511
		-7.17192
		-7.17312
		-32.5369
		-32.5322
		-7.17776
		-7.1797
		-7.17982
		-74.7057
		-7.1857
		-7.1902
		-7.19072
		-32.482
		-7.1931
		-7.19342
		-49.8241
		-49.8665
		-32.3933
		-7.20707
		-7.20868
		-7.2089
		-7.21078
		-74.6301
		-7.21414
		-32.3723
		-74.6176
		-32.3455
		-32.3171
		-7.22515
		-32.2778
		-74.6027
		-32.2681
		-7.22869
		-7.22989
		-49.9668
		-74.5807
		-50.0042
		-7.23985
		-7.24205
		-7.24275
		-32.2238
		-7.25097
		-74.5521
		-50.0528
		-50.0561
		-7.2568
		-7.2573
		-7.25752
		-32.1897
		-50.0795
		-7.26053
		-7.26071
		-7.26224
		-50.0846
		-50.0919
		-50.093
		-32.157
		-7.27672
		-74.4536
		-50.1323
		-74.4439
		-7.27749
		-74.4327
		-32.1276
		-32.1263
		-7.28867
		-74.4285
		-7.29335
		-32.0906
		73.3771
		-7.3066
		-7.31138
		-7.31704
		-50.2624
		-7.3216
		-7.32178
		-7.32181
		-7.32345
		-7.32423
		-7.3248
		-74.3461
		-7.32536
		-7.3324
		-74.3287
		-7.33269
		-31.9244
		-7.33741
		-31.8996
		-7.34376
		-7.34383
		-7.35085
		-7.35322
		-7.36016
		-74.2967
		-31.8247
		-7.36148
		-31.7908
		-7.36299
		-74.2587
		-74.2553
		-7.37243
		-31.7036
		-31.6927
		-50.5522
		-7.39538
		-7.39629
		-31.6602
		-7.3996
		-50.5889
		-31.6518
		-7.40932
		-7.41239
		-31.6478
		-31.6435
		-31.6406
		-7.42151
		-50.6393
		-31.6247
		-7.42218
		-7.43051
		-7.43207
		-7.43224
		-7.43339
		-50.6709
		-31.5825
		-31.5739
		-50.6955
		-7.44345
		-7.44811
		-31.5365
		-31.5325
		-74.0539
		-7.45177
		-31.4331
		-7.45348
		-31.389
		-31.3831
		-7.46821
		-7.46827
		-50.7674
		-31.3439
		-74.018
		-7.4774
		-7.48287
		-7.48418
		-7.48498
		-31.1853
		-73.995
		-31.1677
		-50.8692
		-31.1409
		-73.9758
		-7.4968
		-7.49811
		-50.8928
		-31.112
		-7.51502
		-73.9506
		-7.51887
		-7.52134
		-7.53336
		-7.53452
		-73.9263
		-7.53967
		-73.913
		-7.54231
		-73.9042
		-31.0166
		-31.0119
		-51.073
		-7.55785
		-73.8825
		-30.9949
		-7.56364
		-7.56648
		-7.56843
		-7.56876
		-7.56926
		-7.57108
		-30.9398
		-7.5909
		-30.9202
		-7.59521
		-73.8131
		-73.8015
		-7.59882
		-7.59962
		-7.60105
		-30.8393
		-73.774
		-30.8339
		-7.61101
		-7.61234
		-51.3165
		-73.7313
		-30.7521
		-73.7224
		-73.7134
		-73.7079
		-7.61867
		-51.3515
		-51.3611
		-7.62225
		-7.62412
		-7.62475
		-30.6515
		-7.62941
		-30.6367
		-30.5275
		-7.63239
		-51.4865
		-73.662
		-7.63397
		-7.63608
		-73.6451
		-51.5342
		-7.64859
		-73.6262
		-7.65295
		-30.3704
		-30.3626
		-73.6016
		-51.6044
		-7.65988
		-7.66212
		-51.6347
		-30.2767
		-7.67307
		-73.5702
		-30.2489
		-30.2476
		-51.7441
		-7.67927
		-30.2363
		-7.68491
		-30.1871
		-30.1793
		-7.68651
		-7.69435
		-73.5127
		-7.71173
		-7.71898
		-7.72056
		-30.1441
		-51.8613
		-30.1347
		-7.7345
		-7.73549
		-7.73743
		-30.0816
		-30.0649
		-30.0547
		-30.0434
		-30.0433
		-73.4178
		-51.9367
		-73.4124
		-73.4063
		-30.0049
		-73.4039
		-51.9664
		-29.9804
		-29.9738
		-7.75793
		-29.9631
		-29.9562
		-29.9162
		-29.9099
		-7.78087
		-29.869
		-7.78726
		-29.8478
		-7.79804
		-7.79957
		-29.8359
		-52.0873
		-52.1051
		-29.8091
		-7.82433
		-29.7837
		-7.82956
		-52.1401
		-29.7699
		-7.83764
		-29.712
		-29.6671
		-7.84651
		-7.84905
		-7.85017
		-29.5969
		-7.85153
		-52.292
		-7.86584
		-7.87224
		-7.87231
		-29.5234
		-7.87385
		-73.1976
		-29.4952
		-7.87698
		-29.4887
		-52.3455
		-52.3482
		-29.4725
		-29.4699
		-73.1626
		-7.89449
		-7.89712
		-7.8975
		-7.9022
		-7.9033
		-29.4146
		-29.3441
		-7.91253
		-52.4243
		-29.3263
		-29.3158
		-73.1177
		-7.92751
		-29.2984
		-7.9318
		-7.93465
		-7.94034
		-29.2792
		-7.9453
		-7.9468
		-7.94729
		-73.0573
		-73.056
		-73.0492
		-7.95061
		-7.95236
		-29.1707
		-73.0231
		-29.1431
		-7.96007
		-7.96963
		-29.1102
		-7.97542
		-7.97789
		-7.98208
		-72.9811
		-28.9752
		-28.9676
		-72.9698
		-7.99211
		-7.9952
		-7.99704
		-72.9628
		-8.00042
		-28.899
		-8.00681
		-8.00753
		-8.01192
		-28.8523
		-8.01928
		-28.835
		-72.9208
		-8.02674
		-72.9057
		-28.7618
		-8.02959
		-8.03
		-8.0382
		-8.03929
		-28.712
		-28.7025
		-28.6861
		-28.6818
		-28.6616
		-28.6608
		-28.6488
		-28.6328
		-72.8407
		-8.05695
		-28.6093
		-72.8322
		-8.05892
		-8.05984
		-8.06015
		-8.06167
		-28.5508
		-8.06274
		-53.2445
		-72.8111
		-28.473
		-8.06674
		-8.06954
		-72.7745
		-8.0748
		-28.3859
		-8.07643
		-53.3394
		-8.07735
		-28.3711
		-8.0828
		-72.7276
		-72.7255
		-8.08409
		-8.08702
		-28.2677
		-53.3989
		-8.09866
		-28.2148
		-72.67
		-28.1612
		-28.1247
		-8.10315
		-8.10755
		-72.6537
		-8.11154
		-8.11215
		-53.4981
		-53.4985
		-8.11504
		-8.12204
		-8.12438
		-8.13111
		-8.13186
		-72.6079
		-27.9111
		-8.1483
		-27.8976
		-8.1494
		-8.15791
		-8.16343
		-72.5522
		-72.5491
		-72.5455
		-72.5454
		-8.16543
		-8.16558
		-27.689
		-72.5362
		-8.1762
		-72.5277
		-27.6764
		-27.6478
		-27.6146
		-27.5818
		-72.5128
		-8.1928
		-8.19701
		-27.5386
		-8.20104
		-8.21199
		-27.4806
		-27.4799
		-8.22051
		-27.4628
		-8.23244
		-27.4121
		-27.4
		-27.3384
		-8.24209
		-27.2908
		-53.8608
		-27.2829
		-53.8762
		-72.4428
		-27.2608
		-27.2314
		-27.222
		-8.26575
		-72.4247
		-27.2112
		-27.2051
		-27.1913
		-72.4093
		-27.1789
		-54.0429
		-72.3975
		-27.0858
		-27.079
		-27.0747
		-27.0654
		-8.2979
		-54.1197
		-27.0514
		-27.0265
		-27.0251
		-26.9908
		-8.31788
		-8.32008
		-26.9597
		-26.9486
		-8.33087
		-8.33111
		-26.9378
		-26.9134
		-8.34989
		-8.35206
		-8.3558
		-8.35712
		-26.8494
		-8.35885
		-26.8128
		-8.37344
		-8.37356
		-8.37494
		-8.38786
		-26.7825
		-8.39458
		-8.39781
		-54.4267
		-8.40111
		-8.41268
		-8.41363
		-8.42466
		-8.42568
		-54.4755
		-26.7144
		-26.711
		-8.44364
		-72.2132
		-72.2122
		-8.44503
		-8.44537
		-8.44715
		-8.44962
		-26.5674
		-8.45278
		-8.45973
		-54.7206
		-26.5434
		-26.5049
		-54.7576
		-8.47086
		-8.47494
		-26.4969
		-26.4615
		-26.4482
		-26.4446
		-26.4251
		-72.1465
		-8.49015
		-8.4976
		-26.3555
		-8.50128
		-8.50445
		-26.3393
		-26.3137
		-8.51382
		-26.2304
		-26.1911
		-8.52083
		-8.52479
		-8.52958
		-8.53252
		-26.1662
		-55.0237
		-8.5428
		-55.041
		-8.55232
		-26.1414
		-8.55482
		-8.56617
		-55.0982
		-55.1104
		-26.0829
		-72.0464
		-72.0431
		-26.0205
		-8.58569
		-8.58605
		-25.9487
		-25.9313
		-55.1716
		-8.60289
		-25.9222
		-8.61204
		-55.1797
		-71.9926
		-8.61494
		-55.2
		-25.8312
		-55.2201
		-8.62728
		-8.63079
		-25.7921
		-55.2389
		-8.65502
		-8.65751
		-8.66038
		-71.943
		-8.66149
		-8.66308
		-55.394
		-25.6496
		-8.67269
		-71.9251
		-25.6084
		-71.9173
		-8.67961
		-8.68535
		-8.68758
		-25.5141
		-71.8855
		-25.449
		-8.69303
		-25.431
		-25.4217
		-71.8668
		-55.7304
		-25.3991
		-71.8545
		-8.71231
		-25.3763
		-71.8204
		-8.7187
		-8.72519
		-8.72773
		-8.73238
		-25.2909
		-25.2862
		-25.2851
		-25.2626
		-25.2356
		-25.2336
		-71.7761
		-8.7621
		-25.1932
		-8.76512
		-71.7567
		-8.76821
		-25.1049
		-25.0863
		-55.9091
		-8.78094
		-8.78872
		-24.974
		-24.9654
		-8.79395
		-24.9463
		-71.7147
		-8.80004
		-24.8913
		-8.80152
		-24.8408
		-24.7549
		-24.7302
		-71.6787
		-24.7142
		-24.7132
		-24.6947
		-24.687
		-8.82696
		-8.84384
		-8.8441
		-24.5676
		-8.85455
		-8.85472
		-8.85951
		-8.86024
		-8.86167
		-8.86258
		-24.5496
		-8.86519
		-71.5954
		-24.4793
		-24.4328
		-8.87549
		-8.87558
		-24.3837
		-71.5692
		-24.3268
		-24.3069
		-71.5487
		-8.89397
		-8.89687
		-56.4896
		-8.90127
		-56.5047
		-71.5305
		-8.90677
		-8.90977
		-71.5203
		-8.9133
		-8.91532
		-56.5627
		-56.5721
		-8.92966
		-24.1685
		-71.4865
		-24.0923
		-8.93948
		-8.93984
		-56.632
		-24.0523
		-71.4607
		-71.4524
		-8.94915
		-24.0057
		-23.9822
		-23.9491
		-8.96625
		-23.9014
		-8.9816
		-23.8628
		-8.98503
		-71.3964
		-8.98545
		-8.98708
		-23.7787
		-8.9908
		-8.99731
		-8.99988
		-56.9406
		-9.01371
		-56.9527
		-23.6945
		-23.6662
		-9.0313
		-9.03203
		-9.03288
		-9.03368
		-23.5649
		-23.548
		-9.04854
		-9.04992
		-9.05865
		-23.4754
		-57.1205
		-23.4724
		-9.07369
		-9.07553
		-23.4504
		-23.4456
		-9.08123
		-23.4196
		-23.406
		-9.09107
		-23.3597
		-9.09632
		-23.3498
		-9.10367
		-71.2332
		-9.10516
		-9.10562
		-9.10862
		-9.12438
		-9.12947
		-71.2133
		-23.1385
		-9.14002
		-9.14125
		-23.1119
		-9.15173
		-23.0997
		-23.0698
		-9.15912
		-9.16254
		-22.8295
		-71.1737
		-22.8113
		-9.17273
		-22.7736
		-9.18748
		-22.7309
		-9.19735
		-57.6131
		-22.6621
		-9.19924
		-9.19976
		-71.1183
		-22.5321
		-57.7061
		-9.20404
		-9.21301
		-9.21979
		-22.4676
		-9.22673
		-71.0516
		-22.4123
		-57.783
		-22.4074
		-9.24183
		-9.25218
		-22.3963
		-9.25898
		-9.26185
		-71.0209
		-22.3376
		-9.26487
		-9.26675
		-9.26881
		-9.27105
		-57.9195
		-22.2191
		-9.27796
		-22.1644
		-70.9786
		-9.28876
		-70.9687
		-9.28896
		-21.9853
		-70.9585
		-21.9684
		-21.9468
		-21.9223
		-21.9179
		-9.29959
		-9.29964
		-9.30149
		-9.30659
		-9.30948
		-9.30978
		-70.929
		-21.7197
		-21.7158
		-9.31603
		-9.31673
		-70.9064
		-70.8952
		-21.6486
		-9.31817
		-9.32539
		-9.32776
		-9.32855
		-21.6025
		-21.5679
		-21.5656
		-70.8653
		-21.557
		-58.2324
		-9.34297
		-70.8435
		-9.34386
		-9.34566
		-21.4841
		-9.35527
		-58.3132
		-21.4352
		-9.36386
		-21.3437
		-9.37369
		-70.8132
		-9.38886
		-58.4634
		-9.39381
		-9.40001
		-9.41483
		-21.2454
		-21.241
		-21.2406
		-21.2034
		-9.44493
		-9.45135
		-70.7503
		-21.0724
		-58.5977
		-70.7407
		-9.4573
		-9.45882
		-9.46522
		-21.0272
		-9.46959
		-9.47053
		-58.7952
		-70.6899
		-9.48114
		-20.8147
		-58.8352
		-20.7874
		-20.7584
		-9.50943
		-9.51298
		-9.51812
		-9.52651
		-9.53489
		-9.54519
		-20.6079
		-70.6459
		-9.55663
		-70.6288
		-58.9659
		-9.56159
		-9.57078
		-58.9862
		-59.0137
		-20.4875
		-9.5868
		-9.59418
		-20.457
		-20.4113
		-20.3729
		-70.5941
		-20.359
		-9.61265
		-9.61564
		-9.61835
		-70.5611
		-20.2697
		-9.6249
		-9.62514
		-9.62735
		-70.5492
		-9.63318
		-9.63329
		-59.2358
		-9.63669
		-9.63954
		-9.64139
		-59.2823
		-9.64702
		-59.2888
		-9.65252
		-9.65513
		-9.66099
		-20.0899
		-59.3296
		-9.6737
		-9.675
		-59.3565
		-59.3612
		-59.3709
		-20.0165
		-19.9662
		-70.4358
		-9.69997
		-70.4263
		-9.70792
		-19.9128
		-70.397
		-19.8434
		-59.4652
		-70.3845
		-19.7776
		-9.72728
		-9.72841
		-9.73856
		-9.74109
		-9.74167
		-9.74597
		-19.6779
		-9.7477
		-9.74827
		-9.75071
		-19.6413
		-9.76584
		-19.6137
		-9.77312
		-9.77668
		-9.77905
		-9.78113
		-19.5413
		-70.2761
		-70.2761
		-9.78211
		-19.4731
		-70.263
		-19.4514
		-19.4508
		-9.80317
		-19.4176
		-9.80921
		-19.385
		-19.3849
		-70.2341
		-70.2283
		-19.3115
		-9.82326
[truncated: 27,215 more rows]

## Sheet: Figure 2d
Figure 2d
		Step size (nm)
	Step size distribution data F>0	10.6674
		-7.72261
		6.87037
		-11.5587
		-7.18138
		-10.0831
		-8.19411
		10.4197
		6.47521
		9.44612
		-5.94021
		11.2895
		9.68375
		-12.262
		9.85087
		12.0115
		-12.3146
		-10.6865
		6.18546
		-6.49711
		-11.9481
		12.0906
		7.93875
		-6.51084
		-7.25159
		5.85087
		-6.95108
		6.27223
		5.90547
		-6.8775
		-7.55925
		7.02345
		7.71594
		6.95662
		8.40356
		31.7025
		40.7422
		39.3443
		-7.36141
		8.22426
		31.4905
		-7.82816
		6.37755
		8.0663
		26.4669
		7.39149
		12.3553
		8.02122
		6.56446
		8.4991
		8.50208
		37.8068
		55.9004
		20.0765
		-10.9267
		12.5049
		40.9939
		-8.14409
		6.33991
		33.5521
		30.8798
		16.5565
		13.5561
		-6.78773
		6.92783
		30.8253
		9.43775
		25.7075
		21.7162
		-11.9319
		21.8508
		32.8939
		21.9905
		6.29091
		75.7142
		69.369
		24.7252
		6.07345
		24.7203
		7.64286
		13.7086
		8.76452
		43.4579
		34.4613
		-7.45734
		28.8604
		10.4359
		6.74544
		35.664
		13.9091
		7.29842
		8.81912
		7.07597
		13.9556
		5.20769
		7.13432
		47.4924
		22.849
		7.23917
		-7.0192
		15.1611
		35.8361
		-8.10293
		15.0226
		15.0084
		71.4261
		-6.9702
		7.15986
		7.85661
		14.841
		-8.55954
		6.92378
		32.2696
		-7.94104
		24.2824
		5.21162
		-9.62508
		6.68765
		71.5222
		39.9017
		-6.4122
		37.4982
		10.4769
		10.5031
		63.7877
		-7.21804
		14.5555
		12.4408
		6.01854
		-6.74298
		38.2576
		9.85379
		6.16598
		10.721
		9.42229
		14.3332
		66.0128
		-5.54093
		14.8716
		35.0733
		52.1954
		49.3935
		12.8666
		10.3221
		50.0142
		11.2711
		10.94
		8.24643
		44.7019
		-5.74478
		61.8869
		26.1024
		53.1258
		6.23402
		49.8943
		-6.68134
		71.1812
		5.21355
		74.3884
		9.12159
		12.6761
		8.04263
		9.7219
		5.34698
		10.1418
		8.6076
		49.0539
		10.0072
		12.4066
		74.476
		12.5849
		8.12552
		48.7183
		8.76306
		9.86723
		9.16956
		55.8568
		11.628
		25.9036
		65.645
		36.9849
		45.6903
		5.42383
		-5.26539
		66.3437
		31.2929
		5.43164
		10.857
		59.2131
		32.8987
		-6.69704
		6.59174
		5.49981
		42.81
		5.81762
		49.1951
		-6.50407
		6.09236
		36.0803
		19.4036
		71.2444
		9.13935
		6.76649
		34.5335
		34.0641
		5.91479
		25.5815
		13.4292
		5.29333
		67.5551
		47.6238
		5.43569
		26.6882
		6.45278
		10.3151
		66.8093
		16.727
		7.37431
		12.8877
		6.20209
		12.9722
		6.04183
		7.09918
		7.26211
		6.37261
		6.02438
		76.4018
		35.6771
		41.8981
		30.8918
		7.33591
		22.0285
		5.82416
		40.5366
		5.08896
		18.3427
		42.6069
		7.46246
		39.9968
		23.6782
		-6.15765
		5.59426
		7.92497
		-5.72525
		-5.23727
		6.91466
		17.8391
		13.139
		8.40695
		40.8671
		8.3818
		18.0888
		40.8432
		40.7775
		40.9531
		5.01888
		13.002
		6.05107
		41.728
		6.44318
		51.1378
		41.0436
		9.31835
		6.3486
		78.6497
		6.37546
		40.4511
		13.2511
		6.02772
		52.5266
		6.02603
		5.96437
		8.41185
		50.5075
		49.9349
		12.784
		41.9607
		12.771
		6.34439
		6.00302
		53.7353
		53.7703
		6.03934
		39.8437
		12.6576
		54.5463
		54.5732
		39.667
		5.49255
		54.7707
		39.5487
		9.42597
		39.3853
		40.3386
		6.49176
		-7.75338
		19.3028
		39.207
		78.6907
		49.2862
		9.54057
		77.362
		8.61566
		39.0026
		38.8955
		38.8069
		9.56521
		6.51183
		38.6949
		19.588
		38.648
		5.89148
		40.8937
		38.465
		20.0447
		42.3906
		38.2694
		71.4525
		42.4367
		5.88613
		17.5115
		38.1939
		38.1553
		-6.81841
		51.0363
		38.1146
		6.32942
		71.4667
		20.3805
		41.2868
		42.5497
		42.5924
		56.7731
		20.5863
		37.8664
		38.0175
		5.87121
		5.86416
		6.56943
		57.0788
		6.57317
		20.8428
		37.7184
		12.4467
		5.41395
		37.6537
		5.00998
		37.556
		7.97237
		57.6526
		16.0922
		5.02515
		12.2378
		6.59715
		5.85819
		37.4556
		58.1684
		5.51621
		12.1898
		5.84309
		6.0843
		37.3495
		16.4054
		5.83421
		59.499
		6.49657
		6.28968
		9.75492
		39.2287
		60.3891
		37.098
		48.8418
		71.1218
		60.665
		48.666
		36.9576
		36.9467
		7.89332
		13.4644
		6.66814
		9.81458
		71.1191
		9.83601
		36.6908
		36.6829
		5.50028
		22.9952
		11.8921
		78.9236
		5.10733
		36.4698
		36.4649
		79.1132
		71.005
		36.3916
		11.8549
		23.4477
		23.4875
		43.0861
		6.7091
		6.70936
		5.77605
		5.98094
		6.72745
		11.8011
		15.9978
		-6.40555
		5.77403
		48.4898
		5.75515
		36.1261
		36.1114
		70.5433
		36.0917
		43.4061
		79.7755
		36.028
		11.6336
		7.6984
		35.9599
		35.9556
		35.9146
		70.3286
		15.7863
		61.3168
		35.8327
		70.3242
		-6.19909
		41.4423
		5.25282
		11.6022
		69.9655
		5.73606
		24.3994
		69.7242
		6.74826
		9.90269
		24.5228
		35.5192
		6.75188
		7.62206
		79.31
		13.7682
		5.35355
		5.72983
		35.1629
		35.1491
		24.7954
		43.8418
		7.56691
		7.56571
		34.903
		11.4597
		76.1514
		34.8518
		74.9501
		24.9872
		5.7125
		79.515
		6.80826
		25.0146
		34.631
		15.7773
		77.9938
		5.1275
		11.3946
		6.26714
		34.5275
		68.8571
		68.6253
		11.3715
		25.142
		11.3228
		68.3291
		25.1641
		47.9275
		10.0985
		11.3007
		71.3533
		5.00029
		25.2573
		33.692
		15.5923
		8.78211
		11.2611
		67.7506
		11.2132
		33.5207
		33.5163
		6.0995
		33.4836
		5.6821
		5.68178
		6.872
		5.54519
		5.67941
		25.7763
		67.6175
		33.2139
		33.1977
		5.67826
		6.88926
		11.0832
		25.8935
		8.8144
		47.7013
		8.81457
		12.2673
		44.5709
		7.46009
		5.09442
		44.6342
		9.10489
		32.6551
		5.37191
		32.5747
		11.0352
		5.33093
		9.62423
		79.3665
		67.4384
		10.2426
		32.1413
		5.65901
		67.3542
		31.9588
		47.4048
		7.42636
		6.93477
		6.11002
		6.93588
		67.3024
		67.1951
		7.4135
		6.2241
		31.7419
		67.1432
		47.2586
		66.9507
		66.8529
		31.5772
		6.12247
		45.2627
		31.4949
		66.7835
		76.1978
		9.05349
		66.3928
		76.0855
		31.1778
		6.13449
		31.1331
		46.8898
		10.7222
		6.98872
		6.99045
		14.3201
		30.9864
		30.9684
		5.91473
		45.4729
		49.5304
		27.8432
		27.9431
		10.7161
		10.7143
		30.8577
		30.8575
		28.1754
		-5.48229
		28.1931
		65.9049
		30.7689
		28.3065
		72.8221
		7.03156
		65.6254
		30.6916
		7.04404
		-5.43434
		10.3969
		7.06077
		30.5568
		30.5495
		10.646
		65.26
		65.1302
		7.07072
		40.5926
		30.4899
		30.4731
		29.0188
		30.4206
		29.1244
		7.09626
		6.19545
		30.3148
		5.58401
		6.19462
		-5.34139
		30.2719
		30.2556
		7.11279
		30.2359
		30.2152
		29.5922
		64.298
		30.2065
		29.684
		14.4372
		29.7134
		7.15503
		8.97413
		17.4311
		6.1875
		10.5011
		30.0758
		62.8676
		14.5152
		73.7336
		7.20303
		29.9545
		44.0778
		-5.19452
		11.9631
		11.9842
		60.5177
		29.8315
		11.9406
		5.82168
		62.389
		12.1116
		7.20622
		12.1736
		79.9805
		12.2118
		29.7228
		5.56683
		57.6552
		10.4186
		5.8634
		71.7301
		9.64885
		29.565
		29.557
		29.5163
		75.4504
		7.25893
		30.2772
		30.2919
		7.26228
		29.128
		9.51141
		79.7807
		5.53806
		9.49619
		29.0048
		77.0059
		28.9435
		11.8689
		30.5431
		28.8012
		71.987
		28.7437
		28.6992
		5.58033
		28.6553
		12.8755
		5.97374
		64.2274
		28.5001
		7.02902
		51.7245
		-6.92972
		13.0345
		51.3003
		28.04
		27.9837
		7.01605
		9.33595
		10.5551
		13.1818
		5.45356
		7.34046
		27.6296
		30.9896
		27.5971
		7.3565
		70.6222
		5.76847
		7.36198
		31.165
		10.5746
		27.1372
		10.575
		6.98495
		5.28275
		31.2409
		77.0466
		77.2173
		9.20409
		6.96468
		6.96228
		26.8099
		48.2806
		48.149
		26.724
		31.9092
		26.705
		10.5886
		31.9535
		26.6024
		32.0233
		5.18681
		14.0001
		26.4657
		32.5972
		26.3449
		32.6718
		5.34091
		75.5103
		6.15203
		14.2825
		32.8549
		6.9051
		10.6566
		46.4447
		5.18941
		61.317
		46.3007
		25.8628
		7.46265
		14.5265
		6.19298
		6.88587
		10.6655
		8.89702
		10.3567
		7.49978
		5.13158
		25.6159
		6.86037
		7.50406
		7.50614
		33.5926
		8.85004
		33.6527
		10.6996
		25.4053
		45.1848
		8.83486
		33.8316
		15.3469
		8.82408
		44.5544
		33.8865
		11.5205
		34.2592
		15.6377
		7.54515
		34.5969
		25.098
		15.8802
		7.5466
		8.73504
		25.0104
		34.7687
		16.0555
		8.71295
		24.9526
		16.1615
		7.55899
		65.9816
		11.4706
		66.2498
		7.57431
		24.7826
		66.2757
		42.1767
		10.3551
		76.7788
		61.9261
		10.3348
		10.7635
		66.8241
		7.62611
		24.6053
		10.7755
		8.50228
		6.75029
		24.4771
		10.3196
		6.74805
		5.70346
		41.4247
		35.7758
		35.7985
		6.40172
		5.65135
		24.3121
		10.2997
		35.8765
		35.8872
		24.2678
		40.8927
		5.24834
		24.1933
		72.2874
		10.2845
		68.2623
		8.32005
		23.9205
		36.0798
		23.8684
		23.8578
		10.9028
		23.8241
		40.2572
		76.6634
		23.6854
		18.8981
		36.2415
		7.72662
		77.2956
		18.9836
		39.5719
		36.3173
		10.2836
		5.65352
		19.2804
		36.3594
		67.4062
		7.8299
		10.9694
		7.83554
		19.4787
		23.2503
		23.2472
		6.67874
		36.597
		19.6331
		36.6432
		78.5585
		19.7942
		5.41902
		36.75
		36.8054
		38.1988
		7.87457
		20.1057
		6.66711
		10.2356
		22.4821
		22.4648
		8.04767
		10.2191
		5.48276
		22.1642
		37.9939
		6.64559
		37.2073
		37.2793
		37.3394
		8.00593
		11.1373
		20.7959
		21.884
		37.3514
		10.2093
		37.4046
		21.2182
		5.22377
		21.5648
		5.66841
		6.59692
		9.80418
		45.5938
		12.0604
		5.67283
		7.98025
		5.82448
		45.8507
		7.98436
		59.48
		12.1856
		20.9272
		58.1045
		11.1018
		9.70047
		44.7207
		12.2663
		12.276
		5.48884
		8.01198
		12.2845
		6.54593
		10.1755
		12.327
		37.998
		56.6822
		20.4067
		10.1709
		56.597
		-5.83494
		6.53784
		20.1599
		20.1578
		14.0973
		8.06571
		16.1073
		38.2643
		9.86875
		8.08778
		-7.30841
		5.32605
		12.4708
		16.2692
		12.5496
		6.52056
		-6.49025
		13.8894
		5.49049
		73.4707
		10.1474
		5.29702
		19.5803
		8.17385
		8.18272
		41.9105
		19.4734
		39.0083
		39.0801
		19.3829
		19.3785
		5.31295
		9.9521
		19.2664
		19.1711
		12.6825
		8.20981
		12.7377
		-7.57324
		8.21454
		11.8598
		6.4834
		71.2968
		67.7761
		5.9439
		17.322
		39.916
		40.2181
		11.6979
		40.3331
		78.3508
		6.4613
		18.6733
		5.95515
		68.1264
		72.7047
		12.8578
		5.36229
		52.2783
		5.28817
		17.999
		51.9554
		18.3371
		11.8489
		9.40831
		8.34053
		10.0929
		8.87668
		13.0289
		9.35816
		6.20999
		72.8645
		77.5145
		6.21713
		6.2231
		15.0368
		9.85459
		17.8135
		10.0479
		11.3853
		5.39235
		13.1881
		17.6935
		9.31988
		70.6764
		72.8625
		8.77593
		5.2633
		11.6482
		6.06292
		14.1707
		17.2986
		11.6381
		13.5501
		17.16
		9.10438
		6.35706
		42.513
		9.86867
		13.9282
		6.35221
		41.5613
		13.5973
		6.35142
		9.96457
		9.1344
		13.6093
		11.4524
		8.54714
		48.8504
		48.7014
		9.16248
		8.88322
		41.946
		16.5613
		16.5591
		9.13965
		13.7716
		69.7452
		42.2144
		11.5479
		47.7531
		42.3815
		16.2826
		69.7449
		47.7222
		6.2053
		61.3807
		11.5238
		6.19428
		11.6093
		5.27709
		45.3497
		45.2177
		46.4101
		46.4975
		42.8503
		5.51276
		16.0223
		44.4026
		43.1451
		11.5908
		46.6134
		11.608
		44.0708
		11.9234
		7.86485
		14.2035
		5.95302
		5.68261
		5.93086
		9.07084
		5.78905
		5.47289
		-5.50747
		5.25327
		5.18946
		7.88571
		7.53703
		21.5018
		46.8667
		5.85975
		5.04244
		31.1224
		6.2808
		5.13294
		7.3088
		5.97478
		71.6121
		70.7226
		-6.2841
		47.5266
		37.7094
		65.7921
		-6.4301
		5.15645
		74.0074
		7.02865
		7.94612
		-8.581
		25.0747
		10.0753
		11.9713
		6.21355
		11.5389
		77.6839
		41.8355
		33.7621
		11.6084
		8.33452
		46.2858
		25.8802
		42.3265
		5.90294
		-9.13417
		69.6688
		6.43232
		6.83672
		29.7792
		8.13112
		-5.71937
		8.44857
		5.28377
		10.9218
		-5.42874
		69.5829
		5.50096
		5.87405
		56.486
		-8.0242
		7.74217
		67.7628
		9.10379
		6.73462
		11.5889
		78.2401
		25.255
		60.285
		72.1853
		34.8481
		43.2672
		76.0967
		6.12382
		5.71808
		43.855
		-6.19892
		5.59773
		34.3394
		44.0984
		10.5886
		6.24129
		48.5399
		41.8668
		11.5253
		26.8497
		41.8008
		-7.57721
		76.9459
		35.5284
		7.37935
		76.6486
		42.1262
		35.23
		41.486
		16.1893
		6.79589
		6.40009
		32.1489
		42.5938
		27.5238
		41.0766
		24.3589
		6.41186
		6.05784
		40.6416
		72.7705
		40.9527
		32.9703
		68.3789
		7.00336
		50.8978
		73.6162
		-5.6196
		40.8623
		61.886
		8.86333
		30.8287
		30.8138
		29.894
		18.1289
		5.39596
		77.281
		-5.90046
		6.57476
		35.9775
		28.5884
		6.99336
		5.9728
		35.9907
		6.61021
		-6.45841
		5.68787
		74.0993
		5.11152
		18.8892
		17.452
		9.63235
		6.48394
		71.029
		35.6337
		8.20792
		37.0271
		5.9229
		6.49185
		20.0589
		72.4411
		9.50569
		38.6779
		7.41676
		5.7976
		55.1163
		77.53
		8.9261
		11.9744
		29.8462
		6.09432
		55.7291
		8.11751
		12.1087
		6.25796
		-5.81452
		5.62467
		16.2359
		37.7366
		20.4586
		47.5295
		30.2102
		56.7787
		-5.15188
		37.4309
		30.0051
		58.5434
		5.16293
		-5.21602
		37.3412
		30.1845
		57.487
		-7.77278
		20.894
		7.241
		7.92261
		6.41552
		23.5676
		6.55607
		13.7974
		8.10559
		8.537
		29.7499
		7.19404
		46.3994
		8.32302
		7.93597
		30.4075
		6.67058
		6.33919
		40.8477
		11.9551
		6.40146
		5.81583
		78.7431
		71.0787
		12.3132
		9.58468
		9.56834
		5.89302
		12.6484
		9.48242
		9.47985
		9.47368
		53.4828
		5.96207
		51.9284
		6.01233
		13.1606
		13.187
		6.061
		79.6434
		13.4102
		49.873
		49.8669
		13.4883
		6.06729
		9.26873
		5.74885
		13.93
		6.10995
		14.1628
		14.1889
		9.04124
		9.02011
		8.99271
		8.97843
		11.5755
		14.4764
		6.18741
		8.86643
		8.85142
		-7.69081
		15.4392
		44.4186
		-7.70506
		43.4183
		42.9576
		16.0587
		16.2213
		16.2553
		6.33519
		5.35299
		8.54244
		11.4513
		8.5302
		16.7517
		77.7831
		6.35925
		79.5633
		68.86
		-7.85611
		5.39405
		40.9165
		10.0666
		18.1031
		8.36656
		8.34296
		6.42983
		5.68968
		40.7497
		18.5644
		6.44809
		18.9102
		39.7278
		8.16827
		8.14048
		10.1541
		19.9394
		20.3238
		6.54125
		20.4938
		11.1374
		20.7846
		20.8562
		5.32883
		7.9955
		21.1089
		21.3199
		37.5171
		5.66545
		5.66514
		22.2001
		6.66354
		22.8708
		10.2614
		36.4588
		7.8013
		23.4615
		6.70299
		5.65139
		6.71491
		7.7023
		7.69127
		24.2066
		7.67553
		35.806
		74.7327
		74.7808
		74.8046
		6.75273
		7.60629
		7.59827
		-8.12959
		7.5886
		35.0738
		71.5865
		6.79437
		34.8473
		33.8571
		7.5335
		7.51439
		7.49843
		33.3021
		7.49722
		6.89107
		32.8357
		26.0787
		7.45217
		31.9385
		31.8247
		27.0967
		-8.37082
		30.8886
		7.03221
		7.30809
		76.2268
		62.9018
		7.14558
		79.8123
		5.56145
		7.19027
		10.455
		7.20154
		7.19429
		6.83735
		10.4252
		62.1214
		33.46
		34.5203
		6.87422
		62.7707
		34.6171
		-5.22451
		5.57211
		10.7606
		75.6209
		-5.25535
		-8.90727
		64.4041
		34.8983
		73.5651
		6.79281
		65.5526
		65.568
		35.2341
		31.8903
		31.8314
		6.94084
		31.7454
		10.2013
		10.1936
		31.5636
		35.3866
		11.1421
		35.5627
		-5.6826
		67.4138
		11.2816
		31.0146
		30.9962
		-5.7442
		73.5181
		11.3211
		-5.79671
		11.332
		30.8828
		-5.81029
		-5.82469
		11.4155
		67.6543
		30.5753
		11.4404
		30.4211
		-5.83472
		9.93405
		67.7219
		67.7342
		36.3293
		30.2092
		6.68341
		11.5216
		36.4982
		9.8689
		71.4814
		5.69755
		5.69999
		7.21953
		11.7367
		29.7229
		11.8697
		29.7125
		69.3231
		5.30978
		11.9353
		-6.00107
		29.0183
		6.58115
		9.77167
		12.0974
		12.0994
		12.2222
		27.7901
		61.5796
		61.3451
		-6.08168
		27.3148
		70.5796
		7.36945
		12.2944
		70.61
		9.61639
		26.8099
		70.8841
		71.0038
		38.7337
		79.4801
		25.9473
		61.0592
		78.8392
		25.7593
		12.598
		9.50045
		5.80669
		61.0441
		25.4494
		39.5125
		39.6412
		5.82112
		60.1317
		12.8169
		12.8391
		60.0652
		-6.97792
		25.1386
		12.8635
		12.9482
		24.9695
		59.943
		13.0133
		40.3553
		59.2333
		58.7784
		9.34623
		13.1752
		9.32742
		58.2521
		58.1371
		13.2263
		58.0636
		9.31005
		41.1259
		5.86019
		9.29102
		7.68931
		57.4437
		56.9811
		23.8968
		56.8319
		41.6143
		5.42318
		23.5177
		41.7727
		13.7079
		13.7372
		13.7407
		13.7909
		9.13405
		55.5877
		9.11131
		42.7587
		5.41964
		72.85
		78.4987
		22.7697
		9.08227
		22.6461
		-7.63815
		14.189
		22.4613
		7.89634
		43.0786
		22.1958
		43.1342
		6.28335
		43.4197
		54.0367
		8.96193
		14.5669
		21.1974
		7.98825
		5.94484
		5.27153
		53.2518
		52.9899
		20.6631
		44.5601
		14.8227
		14.8677
		52.7785
		52.3758
		52.3229
		52.1211
		45.3632
		5.97679
		45.908
		19.1681
		15.3957
		51.5553
		8.81748
		46.9393
		15.4741
		18.8191
		15.5214
		15.5811
		47.0317
		15.7547
		15.8233
		47.2923
		47.3877
		18.4944
		16.0274
		8.71374
		78.3411
		16.2025
		8.69506
		50.4729
		18.0307
		8.65404
		16.3383
		5.55286
		50.3642
		16.4752
		16.5247
		6.06266
		6.0613
		16.9115
		16.7099
		5.25593
		16.8069
		8.50588
		24.9372
		33.5811
		38.7212
		16.8344
		16.8838
		7.45753
		34.3277
		25.9266
		26.9664
		25.6424
		39.3418
		17.1498
		49.8184
		17.3467
		49.6009
		25.2169
		17.7181
		34.6016
		6.48119
		17.9009
		40.0664
		34.672
		18.0875
		34.6843
		32.8859
		8.37309
		28.5313
		48.8158
		32.7277
		28.8854
		18.2837
		37.5205
		18.3121
		32.7238
		76.5668
		18.4394
		5.20628
		6.79358
		29.1555
		32.1089
		8.29788
		47.2114
		24.2928
		37.4765
		6.93305
		46.9922
		41.3108
		18.7736
		5.06593
		8.24344
		37.3106
		18.9574
		18.9618
		41.7915
		7.76925
		-9.64272
		42.531
		35.2402
		23.2516
		31.6597
		22.8703
		71.7128
		45.8813
		22.5492
		6.28607
		31.4562
		5.15856
		31.2287
		35.5688
		31.0857
		8.10207
		7.97597
		20.0899
		45.3387
		6.24687
		8.04983
		20.3323
		30.932
		35.5758
		6.99603
		8.039
		35.6372
		35.7683
		38.6185
		6.7343
		30.7698
		8.00154
		7.9997
		7.99857
		30.7677
		27.6082
		37.8585
		30.7525
		37.8549
		25.1683
		44.295
		25.067
		5.07711
		44.2411
		40.4206
		24.8343
		30.5049
		40.66
		6.43115
		6.41873
		5.06864
		7.09292
		30.3671
		37.4844
		36.31
		41.1534
		37.4439
		37.4008
		29.8267
		23.504
		41.8245
		23.3383
		36.9207
		42.7626
		24.323
		25.5354
		39.7186
		40.5862
		38.2569
		26.8451
		27.8032
		25.9378
		25.5642
		27.1656
		71.4568
		29.3574
		24.4549
		22.4983
		13.9572
		22.5965
		23.0966
		23.3546
		7.80272
		7.80771
		14.1778
		23.3393
		14.2561
		78.4517
		13.6965
		15.4541
		15.2862
		14.3475
		15.4918
		23.7039
		14.3903
		9.25735
		72.4559
		14.3456
		22.1508
		18.969
		15.7054
		18.68
		19.748
		7.81256
		19.149
		7.81618
		8.30533
		21.9184
		24.5236
		16.0217
		24.6234
		14.1512
		18.3879
		24.6492
		7.93662
		21.8098
		24.7213
		8.33858
		21.9039
		18.2622
		21.5452
		7.95153
		13.0723
		18.1144
		9.29604
		13.0083
		21.3788
		20.0562
		74.1789
		7.69696
		25.1563
		7.98276
		25.2009
		8.66524
		74.3411
		17.7779
		13.6425
		14.596
		17.5395
		20.1887
		12.7485
		12.7395
		18.9889
		79.9962
		72.3835
		8.5869
		16.6023
		25.6873
		25.7097
		12.5948
		17.0284
		7.48199
		25.8463
		8.48127
		19.6642
		12.5804
		16.6268
		13.9818
		19.5531
		16.7485
		14.7443
		26.693
		75.0232
		7.41902
		12.4473
		72.1451
		12.574
		26.114
		26.8686
		26.8737
		26.8867
		25.8222
		26.9734
		12.2803
		27.1569
		12.6548
		9.65008
		27.5828
		25.4092
		7.52574
		25.2108
		27.6631
		12.2335
		12.8405
		28.4787
		28.518
		16.7504
		28.6647
		72.187
		24.7352
		9.78964
		11.9483
		76.9319
		71.796
		72.2102
		29.2148
		24.3051
		24.2428
		9.27862
		71.7268
		9.84825
		23.826
		11.8542
		23.6126
		11.6902
		13.6437
		29.7948
		13.7046
		29.8407
		7.19867
		29.9387
		29.9407
		30.0043
		11.6115
		7.17897
		23.2038
		30.0484
		30.0967
		30.1262
		11.5429
		14.1545
		11.5064
		30.2018
		9.90405
		79.7902
		11.5041
		30.2366
		7.10833
		30.3085
		14.4084
		21.9991
		8.99119
		14.4261
		7.09013
		9.95666
		7.07772
		30.491
		78.4934
		30.5387
		30.561
		11.4387
		30.6612
		30.7348
		21.1198
		30.7547
		5.41345
		20.7539
		20.7327
		11.334
		14.7889
		8.02381
		20.4731
		20.4623
		8.04731
		11.2845
		10.1458
		15.2744
		19.8558
		8.11848
		10.1584
		19.7381
		11.1378
		6.97324
		10.1912
		31.5992
		19.5221
		6.96436
		8.83112
		11.0879
		11.0345
		31.8291
		10.2269
		11.0092
		10.9932
		8.257
		6.93094
		6.9283
		15.9548
		10.9615
		16.0144
		5.1388
		10.8305
		18.3738
		6.91859
		10.3153
		18.2181
		10.7708
		8.3788
		8.37989
		8.40353
		33.0897
		78.0866
		17.7247
		6.87917
		10.6425
		10.4846
		10.4733
		33.4853
		8.48207
		6.84941
		33.5607
		16.7498
		10.4491
		33.9107
		34.2433
		6.85919
		34.4385
		33.3111
		6.82362
		33.2513
		33.1963
		34.6678
		32.9639
		6.89982
		6.91815
		34.8558
		32.5313
		34.9861
		32.2137
		6.925
		6.78775
		6.7764
		78.6282
		35.2368
		31.6899
		6.75924
		6.75708
		35.3114
		31.5418
		6.98183
		6.98755
		30.9178
		6.99771
		6.99985
[truncated: 48,560 more rows]

## Sheet: Figure 2f
Figure 2f
		Peak Number	Peak position (nm)
	Peak position data	0	0
		1	6.05
		2	11.23
		3	--
		4	--
		5	25.2
		6	30.5
		7	36.3
		8	41.64
		9	47.5
		10	52.7
		11	--
		12	66.78
		13	71.95
		14	78.01

## Sheet: Figure 3b
Figure 3b		Average data (plotted values)				Raw data (duration of single interactions)
		Force (pN)	Lifetime (s)	ste (s)		Force (pN)	ton	Force (pN)	ton
	Lifetime Data	-14.2901	0.00645	0.0006499		-1.92755	0.0138118	2.07259	0.00387431
		-13.4293	0.00244	0.0002456			0.0023426		0.00903121
		-12.4662	0.00223	0.00037497			0.00913191		0.003392
		-11.5106	0.00138	9.545e-05			0.0436774		0.00514101
		-10.5657	0.00181	0.000423533			0.0141192		0.00454211
		-9.61172	0.00224	0.000420329			0.0038425		0.00392201
		-8.65594	0.00218	7.817e-05			0.0029256		0.00906301
		-7.69812	0.00237	0.00013796			0.0143312		0.0036835
		-6.7276	0.00643	0.0004109			0.0025599		0.00386371
		-5.76542	0.00407	0.000518368			0.00911071		0.00384781
		-4.81567	0.00606	0.00033666			0.00472231		0.00840581
		-3.85163	0.00882	0.00066946			0.0024274		0.0036994
		-2.89114	0.00791	0.00107			0.00782811		0.00591481
		-1.92755	0.01724	0.00302			0.0030263		0.0107007
		2.07259	0.01001	0.00113			0.0024221		0.00919021
		3.10924	0.00991	0.00145			0.00399621		0.00428771
		4.14332	0.0142	0.0008848			0.0408366		0.0033231
		5.17728	0.0077	0.0003823			0.0148824		0.00478591
		6.20767	0.04926	0.01563			0.00433011		0.0116547
		7.2289	0.05581	0.00134			0.0034026		0.0171031
		8.25971	0.00613	0.0003489			0.00741471		0.00385311
		9.29534	0.00715	0.00124			0.00438841		0.00417111
		10.3253	0.00979	0.00315			0.00567631		0.0114798
		11.3743	0.05886	0.02638			0.00674161		0.0038372
		12.387	0.0121	0.00104			0.0035987		0.0481665
		13.4161	0.02864	0.00268			0.00636001		0.010388
		14.4456	0.03442	0.00891			0.0022737		0.00577701
		15.4114	0.07367	0.00839			0.00744121		0.0033284
		16.2729	0.12595	0.01693			0.0332257		0.0214014
							0.00463751		0.0032171
							0.0151368		0.0496717
							0.0262032		0.0197213
							0.0228006		0.00609501
							0.0497883		0.00455801
							0.00686881		0.0114586
							0.00684231		0.0105152
							0.00668861		0.00520461
							0.02597		0.0179511
							0.00752601		0.0616868
							0.00777511		0.00661971
							0.0022366		0.0035033
							0.0033761		0.00390081
							0.00854891		0.00497141
							0.0028673		0.00475941
							0.0159477		0.00972021
							0.00485481		0.00390611
							0.0024433		0.0037948
							0.0024221		0.00444141
							0.00395381		0.003286
							0.0025546		0.00877151
							0.0028249		0.0138012
							0.00582471		0.0033549
							0.00434601		0.00492371
							0.0465288		0.00510391
							0.0337398		0.003339
							0.029998		0.00425061
							0.00588831		0.00491841
							0.0293673		0.0035298
							0.0024009		0.00417641
							0.0482195		0.0035351
							0.00505091		0.0035775
							0.0025546		0.00782811
							0.0121476		0.00439901
							0.00788641		0.00890931
							0.0025758		0.00498201
							0.0158364		0.00504031
							0.002385		0.00604731
							0.00417641		0.00876621
							0.00750481		0.0356955
							0.0105841		0.00474351
							0.0026871		0.00895701
							0.0023956		0.0241786
							0.0383455		0.00622221
							0.0024698		0.0038425
							0.0024486		0.00394321
							0.0157145		0.00492371
							0.00824151		0.00494491
							0.0033814		0.0031747
							0.0102555		0.00427181
							0.0244913		0.00864431
							0.0289009		0.00621161
							0.00824681		0.0035033
							0.047451		0.0035192
							0.00446791		0.00616921
							0.122552		0.00416051
							0.0024804		0.00691121
							0.00483361		0.0162339
							0.00898881		0.0152958
							0.0259912		0.00405451
							0.0024433		0.00881391
							0.0027666		0.00399621
							0.0122907		0.00809311
							0.0202831		0.0134355
							0.00961951		0.0116653
							0.0284027		0.0186454
							0.00703841		0.003392
							0.0033125		0.0035457
							0.00667801		0.119107
							0.0033284		0.0031005
							0.0023108		0.00774861
							0.00782811		0.00390611
							0.0029097		0.0224879
							0.0764685		0.00732461
							0.0037842		0.00593601
							0.0032383		0.0116017
							0.0132076		0.00424001
							0.00594661		0.0180359
							0.0024804		0.0134143
							0.00412871		0.0033125
							0.00797121		0.00630701
							0.00801361		0.0102714
							0.587522		0.0154654
							0.00422411		0.00681051
							0.0136846		0.0032171
							0.00656671		0.00476471
							0.0027613		0.0139337
							0.0160378		0.0032754
							0.0306446		0.0158152
							0.0031853		0.023267
							0.0026129		0.00734051
							0.00410751		0.00815671
							0.00524171		0.0037047
							0.0196153		0.00884041
							0.0116971		0.0193026
							0.0111989		0.00488661
							0.0175006		0.0459564
							0.0172197		0.00672571
							0.0028408		0.010971
							0.0028037		0.00497671
							0.00453151		0.0186825
							0.00458451		0.00451031
							0.00979441		0.0199227
							0.0028037		0.00692181
							0.0807509		0.00910541
							0.00408101		0.0178716
							0.0134938		0.00425591
							0.013992		0.00458981
							0.0570652
							0.0263145
							0.0024857
							0.0030687
							0.0034344
							0.0585598
							0.0024115
							0.00628051
							0.00665151
							0.00502441
							0.002756
							0.0022419
							0.0190429
							0.0105788
							0.0026553
							0.00977321
							0.167247
							0.00473291
							0.0345136
							0.0033231
							0.00475941
							0.0033072
							0.0024698
							0.0026765
							0.0023267
							0.0022419
							0.0024062
							0.0129373
							0.0022737
							0.00411811
							0.0029733
							0.0130062
							0.0147711
							0.046073
							0.0031482
							0.0151315
							0.0428294
							0.0183486
							0.00913191
							0.00561271
							0.0028355
							0.0036941
							0.204315
							0.0022419
							0.0029733
							0.0594714
							0.00537951
							0.002279
							0.0026182
							0.00400681
							0.0025811
							0.0024274
							0.0152746
							0.00460041
							0.00562331
							0.0034927
							0.00679991
							0.00949761
							0.0100965
							0.00809841
							0.0166049
							0.0148188
							0.0025334
							0.00844821
							0.0025016
							0.00265
							0.0382289
							0.221408
							0.00423471
							0.00845351
							0.0025864
							0.0122695
							0.0023479
							0.00498731
							0.0196259
							0.0135627
							0.0110346
							0.00937041
							0.0793305
							0.0136528
							0.0025864
							0.00543251
							0.031429
							0.0028196
							0.00465871
							0.0726154
							0.049677
							0.00972021
							0.00846411
							0.00931211
							0.00851181
							0.0119886
							0.0127836
							0.0106159
							0.00583531
							0.0029945
							0.002703
						-2.89114	0.0850015	3.10924	0.00493961
							0.0016006		0.0023267
							0.0024645		0.0227211
							0.0018656		0.0021253
							0.00607381		0.0030104
							0.0015105		0.00385311
							0.0015635		0.0136634
							0.00438311		0.002915
							0.00773271		0.00866021
							0.0011819		0.00386371
							0.0028991		0.0032489
							0.001272		0.0316834
							0.00467461		0.0017808
							0.0013356		0.00519401
							0.0338246		0.00565511
							0.0736754		0.0131599
							0.0024751		0.0025493
							0.0154548		0.0840687
							0.00498731		0.0017278
							0.0015688		0.0019981
							0.0013091		0.0569062
							0.001219		0.0021624
							0.0035192		0.0301517
							0.0017702		0.0031535
							0.00754191		0.00460571
							0.0018073		0.0232405
							0.00524701		0.00492901
							0.0383985		0.00425061
							0.0019186		0.033231
							0.0036623		0.0024698
							0.00405451		0.0190853
							0.0025864		0.0016854
							0.0014204		0.00532121
							0.0025016		0.0199174
							0.0100329		0.0030422
							0.0017914		0.002915
							0.0026235		0.0650894
							0.00588301		0.00617981
							0.0225197		0.012084
							0.0481453		0.0144743
							0.00706491		0.0022101
							0.017596		0.00395381
							0.00472231		0.00475941
							0.0014628		0.0023426
							0.0012455		0.0165943
							0.0027189		0.0017066
							0.00555971		0.0025864
							0.0011501		0.019133
							0.00387431		0.0015635
							0.0020882		0.0522687
							0.00603671		0.0019716
							0.0022525		0.0128578
							0.0013303		0.0029044
							0.0027083		0.00595721
							0.0014098		0.0016112
							0.0027295		0.00578761
							0.00421351		0.001855
							0.0012773		0.0021147
							0.0014522		0.0022896
							0.0017331		0.0017331
							0.0014734		0.003498
							0.0013515		0.00785991
							0.0027772		0.0018391
							0.0017278		0.0017861
							0.0028938		0.0016748
							0.0026712		0.0029574
							0.0021094		0.0017649
							0.0014204		0.0021677
							0.0151527		0.0016059
							0.0017013		0.0023002
							0.0033708		0.0023691
							0.0193768		0.0017543
							0.00449971		0.00988451
							0.00781221		0.002491
							0.0034821		0.00637061
							0.00544841		0.0253128
							0.001696		0.0022684
							0.0020458		0.0021624
							0.0012614		0.0134196
							0.0025281		0.00730341
							0.0296535		0.0036305
							0.0033708		0.0133454
							0.0019451		0.0025758
							0.00400151		0.0017384
							0.0013833		0.0023744
							0.00502971		0.0033761
							0.00497141		0.00638121
							0.0016695		0.0015953
							0.0014469		0.0020352
							0.0030316		0.00408101
							0.0015211		0.0017119
							0.0025122		0.0033443
							0.0019186		0.0103138
							0.0029945		0.0023426
							0.0020723		0.00586181
							0.0014787		0.0020458
							0.0253234		0.0016907
							0.0750799		0.00767971
							0.0036093		0.0141033
							0.00435131		0.0030157
							0.00809841		0.00832101
							0.00437781		0.0035404
							0.0015211		0.0022472
							0.0013992		0.0125027
							0.0017808		0.0018974
							0.0031959		0.0024221
							0.0021412		0.00829981
							0.00638121		0.00409161
							0.0022154		0.00664091
							0.0036411		0.0019186
							0.002544		0.00603141
							0.0022578		0.010706
							0.0018497		0.00458451
							0.001166		0.0023161
							0.00479121		0.0018762
							0.0016695		0.00707551
							0.0154601		0.0018232
							0.0017649		0.00836341
							0.0138542		0.0028779
							0.0168646		0.0581517
							0.0014787		0.0018391
							0.0101866		0.0020087
							0.00420291		0.0354729
							0.0027454		0.00509861
							0.0154071		0.00539541
							0.00676811		0.0017119
							0.0034768		0.0629376
							0.0210092		0.0026712
							0.00629641		0.0687358
							0.00622751		0.00606321
							0.0013038		0.0017172
							0.0028991		0.0029892
							0.0015741		0.00539011
							0.0029309		0.0031641
							0.0029733		0.00518341
							0.001908		0.0036941
							0.0114851		0.00392731
							0.00405451		0.0028938
							0.001378		0.0019769
							0.001696		0.0020617
							0.0036199		0.00588831
							0.0033125		0.0027454
							0.00792881		0.0302471
							0.0018073		0.0138542
							0.0026447		0.00393261
							0.0235214		0.0028673
							0.0019716		0.00386371
							0.0199068		0.0037948
							0.0029892		0.0015688
							0.0036252		0.00519401
							0.00933331		0.0027772
							0.00784401		0.00626461
							0.0011766		0.166871
							0.001643		0.00921671
							0.0016642		0.0024327
							0.0507476		0.00483891
							0.0022525		0.0361301
							0.0015635		0.00473291
							0.0012349		0.00490781
							0.0036676		0.0130115
							0.0018815		0.001908
							0.0198909		0.0136581
							0.0019981		0.0194828
							0.001696
							0.0036729
							0.0022578
							0.0016059
							0.235713
							0.0017755
							0.0027242
							0.00581411
							0.0016907
							0.00392731
							0.0023426
							0.0020246
							0.0022737
							0.0114692
							0.0029256
							0.00471701
							0.0015953
							0.0028408
							0.0013568
							0.014098
							0.00410221
							0.00429831
							0.0015317
							0.0013091
							0.0033761
							0.0012296
							0.00508801
							0.0312753
							0.0013038
							0.00318
							0.0030051
							0.08842
							0.0013303
							0.00516221
							0.0011713
							0.0030899
							0.0014045
							0.0017437
							0.0025175
							0.0011607
							0.0023903
							0.0012243
							0.0123013
							0.0020988
							0.00520461
							0.001325
							0.0012137
							0.0038054
							0.0113102
							0.0431739
							0.0148453
							0.0012508
							0.0282172
							0.0020829
							0.0307135
							0.002332
							0.0022684
							0.001749
							0.0023903
							0.0012296
							0.00442021
							0.0162551
							0.0022101
							0.0012349
							0.0014098
							0.0016854
							0.0019557
							0.0015582
							0.0014999
							0.0011819
							0.0029786
							0.0017066
							0.0028938
							0.0022207
							0.0012879
							0.003392
							0.0020511
							0.0197955
							0.0015794
							0.0014522
							0.0012455
							0.0020511
							0.0023108
							0.0015317
							0.0016589
							0.0019875
							0.0022101
							0.0011872
							0.0258958
							0.0012614
							0.0471595
							0.0015635
							0.0015529
							0.0011713
							0.0138436
							0.0014734
							0.00446791
							0.0022737
							0.0803481
							0.0013303
							0.0028037
							0.0012508
							0.0012084
							0.0118561
							0.0160908
							0.0014257
							0.0389922
							0.0397607
							0.0484209
							0.0012561
							0.00531061
							0.0011978
							0.0012455
							0.0017013
							0.0014575
							0.00969901
							0.00543781
							0.00159
							0.0026659
							0.003392
							0.00620101
							0.0464069
							0.0206806
							0.0024857
							0.0015052
							0.0026871
							0.0024751
							0.0015052
							0.00525231
							0.00394851
							0.00760021
							0.00670981
							0.0013197
							0.001696
							0.0012137
							0.0116176
							0.00403331
							0.00842171
							0.0018126
						-3.8522	0.00704371	4.14332	0.0034185
							0.0014098		0.00418171
							0.0018391		0.0015794
							0.0018232		0.0011978
							0.0319961		0.0014893
							0.0012932		0.0019716
							0.000773801		0.000954001
							0.0023638		0.000959301
							0.00549081		0.0018868
							0.00445201		0.0200234
							0.0223395		0.0024592
							0.0032171		0.0029203
							0.0020246		0.0016377
							0.0036782		0.0019027
							0.000689001		0.00651901
							0.0014045		0.0034927
							0.0010812		0.000927501
							0.0258057		0.0010706
							0.0029786		0.0013727
							0.00519401		0.00872911
							0.00425591		0.000980501
							0.000773801		0.0010441
							0.0014787		0.0015847
							0.001007		0.0037524
							0.000763201		0.0024592
							0.00593071		0.00471171
							0.00711261		0.0027507
							0.00957711		0.00416051
							0.00690591		0.0102078
							0.0225939		0.0122589
							0.0011501		0.001484
							0.000683701		0.0016589
							0.0019822		0.0017225
							0.000985801		0.0026606
							0.0018285		0.0016854
							0.001378		0.00676281
							0.000895701		0.001007
							0.0025175		0.0014363
							0.000805601		0.0014946
							0.003339		0.0027454
							0.000710201		0.0010759
							0.0011819		0.00438841
							0.0010176		0.0014204
							0.000742001		0.0101177
							0.0024804		0.0016483
							0.0014469		0.015794
							0.00384781		0.0011501
							0.000879801		0.137493
							0.0138224		0.0013727
							0.000826801		0.00533711
							0.0011077		0.0010335
							0.0021147		0.001325
							0.0019345		0.00559151
							0.0015794		0.0011024
							0.00509861		0.00734581
							0.0024009		0.00908951
							0.0010441		0.0015741
							0.001643		0.0015741
							0.000964601		0.0252333
							0.000699601		0.00760551
							0.000736701		0.0036782
							0.0105364		0.0023638
							0.0029044		0.0011395
							0.000863901		0.0011448
							0.0111194		0.001537
							0.00896761		0.0012614
							0.000991101		0.0036729
							0.00523111		0.00627521
							0.0373756		0.0022684
							0.0012349		0.000922201
							0.00907891		0.0024539
							0.0010176		0.000969901
							0.0037206		0.0010017
							0.000699601		0.00536891
							0.0010282		0.00487601
							0.0016271		0.0011342
							0.000816201		0.002226
							0.0011978		0.000964601
							0.000863901		0.0012349
							0.00858601		0.0109763
							0.000720801		0.00682641
							0.0019504		0.0021571
							0.0011607		0.000938101
							0.161396		0.00408101
							0.000932801		0.002544
							0.000842701		0.001166
							0.164157		0.0016536
							0.0014575		0.0013038
							0.000768501		0.0021094
							0.0010547		0.0012826
							0.0015688		0.0025228
							0.003816		0.0013727
							0.0015953		0.0017649
							0.0019504		0.0015529
							0.0018338		0.0015105
							0.0100541		0.00665681
							0.0022578		0.003657
							0.000720801		0.00386901
							0.0119674		0.0011554
							0.000779101		0.0013833
							0.0017755		0.00619041
							0.0021836		0.0301782
							0.0797068		0.0018126
							0.000805601		0.0021306
							0.0027878		0.00891461
							0.00981031		0.00468521
							0.0118243		0.0013674
							0.000736701		0.020193
							0.0033655		0.0013462
							0.0126829		0.000959301
							0.0020829		0.0036888
							0.000969901		0.001802
							0.000720801		0.0016748
							0.0034927		0.0010176
							0.0025811		0.002491
							0.0026288		0.0015264
							0.0012349		0.061231
							0.001272		0.0016324
							0.000911601		0.0011077
							0.0109392		0.00589891
							0.0012455		0.0012985
							0.0010388		0.0639552
							0.000916901		0.0011183
							0.0015211		0.0031588
							0.0019027		0.00473821
							0.0013621		0.0016695
							0.000985801		0.0029839
							0.0015158		0.0015529
							0.0030793		0.0011024
							0.0017278		0.00539541
							0.0011448		0.0018921
							0.000863901		0.00661971
							0.001166		0.10997
							0.000943401		0.00911601
							0.0025228		0.0034556
							0.000985801		0.00729281
							0.0012932		0.0019716
							0.0163028
							0.000848001
							0.000810901
							0.0023585
							0.0015953
							0.00642891
							0.000763201
							0.000985801
							0.000773801
							0.0013038
							0.0024274
							0.0022207
							0.0017649
							0.0014734
							0.0016748
							0.0010282
							0.0020405
							0.000911601
							0.000927501
							0.0010282
							0.0011024
							0.0024327
							0.0013091
							0.000704901
							0.0019504
							0.000810901
							0.00447851
							0.0013038
							0.000784401
							0.002597
							0.000885101
							0.0026553
							0.011925
							0.0195358
							0.0027348
							0.000710201
							0.00784401
							0.0149354
							0.0012402
							0.0022419
							0.0010282
							0.000752601
							0.0012932
							0.00964071
							0.00683701
							0.000805601
							0.0026023
							0.000683701
							0.0029097
							0.000704901
							0.0032118
							0.0010123
							0.0017702
							0.0140609
							0.0010335
							0.0257951
							0.00558091
							0.0023214
							0.0242369
							0.0023373
							0.000699601
							0.000922201
							0.00687941
							0.00715501
							0.0017331
							0.000858601
							0.0141457
							0.000757901
							0.000773801
							0.0016748
							0.001113
							0.000699601
							0.0014575
							0.000980501
							0.0013515
							0.0024062
							0.0013038
							0.00396971
							0.00584591
							0.0227317
							0.0026235
							0.00212
							0.0024539
							0.0231663
							0.0012614
							0.0013515
							0.00464281
							0.0025228
							0.0283391
							0.000768501
							0.0019451
							0.0018921
							0.0020405
							0.0639764
							0.000911601
							0.00750481
							0.0017437
							0.0126246
							0.0013833
							0.00638651
							0.0026235
							0.00713381
							0.0033231
							0.00602081
							0.000752601
							0.0111141
							0.00615861
							0.001007
							0.000800301
							0.0102873
							0.00543251
							0.0016748
							0.0028196
							0.00470641
							0.00519401
							0.00507211
							0.00966721
							0.000715501
							0.000779101
							0.0015794
							0.00926441
							0.0015105
							0.0102555
							0.000816201
							0.0017278
							0.000763201
							0.00528941
							0.0018815
							0.000683701
							0.00595721
							0.0328865
							0.000731401
							0.0014628
							0.00925381
							0.000742001
							0.0010229
							0.00106
							0.0015105
							0.000943401
							0.000985801
							0.0019716
							0.000715501
							0.00889341
							0.0013197
							0.00433011
							0.00106
							0.0112095
							0.000784401
							0.000779101
							0.0018921
							0.0583213
							0.0013197
							0.0118031
							0.000704901
							0.0113897
							0.0010547
							0.000837401
							0.000837401
							0.0028037
							0.0019186
							0.0286942
							0.001749
							0.0036888
							0.0010176
							0.047345
							0.000779101
							0.0553003
							0.00822561
							0.000901001
							0.0010017
							0.000747301
							0.0105364
							0.403336
							0.000985801
							0.000747301
							0.0216823
							0.0018815
						-4.81567	0.0101177	5.17601	0.002332
							0.00422411		0.0726737
							0.0020829		0.011925
							0.0359658		0.0015264
							0.000810901		0.00397501
							0.000715501		0.0018815
							0.0031588		0.0010229
							0.0012455		0.0010017
							0.000625401		0.000726101
							0.000477001		0.000662501
							0.00471701		0.0011395
							0.000471701		0.0018444
							0.0035298		0.00580351
							0.0016854		0.000922201
							0.003339		0.0031058
							0.001219		0.0010918
							0.0010971		0.0014363
							0.000901001		0.00513571
							0.0102078		0.000704901
							0.000726101		0.0019504
							0.000646601		0.000985801
							0.000810901		0.000667801
							0.000747301		0.00397501
							0.0027825		0.0013674
							0.000657201		0.0029521
							0.000535301		0.091653
							0.0013091		0.0145273
							0.00661971		0.00396441
							0.00585651		0.0014416
							0.0115646		0.000704901
							0.000885101		0.000768501
							0.000667801		0.000826801
							0.0012243		0.00609501
							0.00480711		0.001484
							0.00159		0.000784401
							0.0113367		0.000768501
							0.000667801		0.000959301
							0.000800301		0.000821501
							0.000720801		0.000641301
							0.0013197		0.0017543
							0.00611091		0.0021783
							0.000630701		0.0032383
							0.0015211		0.0034238
							0.0013886		0.0014681
							0.000636001		0.0024221
							0.000588301		0.0018868
							0.0014999		0.0010653
							0.0015264		0.000662501
							0.000503501		0.000890401
							0.000492901		0.0019133
							0.0031005		0.000747301
							0.0017119		0.0018868
							0.000503501		0.000651901
							0.000636001		0.0014946
							0.00533711		0.014734
							0.0011236		0.000943401
							0.0016059		0.0018709
							0.0017384		0.0180783
							0.000492901		0.0012296
							0.0013515		0.0020458
							0.00910011		0.00523641
							0.00536891		0.000657201
							0.0032966		0.0010971
							0.000980501		0.0019981
							0.000742001		0.000784401
							0.0417694		0.0010282
							0.0030263		0.000980501
							0.001272		0.0017861
							0.000477001		0.0023903
							0.0033867		0.0162127
							0.0035404		0.000795001
							0.0030581		0.0011607
							0.0037365		0.0010653
							0.000630701		0.0011024
							0.0037577		0.000789701
							0.001961		0.0013515
							0.000689001		0.000916901
							0.0028302		0.0014469
							0.000604201		0.0032966
							0.0010547		0.000731401
							0.0011607		0.00405981
							0.00577171		0.000752601
							0.0019663		0.0021783
							0.0014681		0.000699601
							0.0017172		0.000742001
							0.0121953		0.0026341
							0.0122324		0.00630171
							0.0023108		0.000816201
							0.0220162		0.0015105
							0.0101283		0.00680521
							0.0012826		0.0012349
							0.000492901		0.0112731
							0.000540601		0.000938101
							0.00868671		0.00501911
							0.00384781		0.0022631
							0.000487601		0.000895701
							0.0019822		0.000625401
							0.000620101		0.0012773
							0.0014522		0.0011342
							0.0020935		0.000625401
							0.0032012		0.000848001
							0.000832101		0.0015476
							0.000699601		0.000662501
							0.0032383		0.000879801
							0.000768501		0.000874501
							0.0110717		0.0034609
							0.0034609		0.0014522
							0.000667801		0.0499261
							0.0028143		0.000699601
							0.00401741		0.0013621
							0.000837401		0.000636001
							0.0017649		0.000662501
							0.0015953		0.0024751
							0.000477001		0.002491
							0.0012031		0.0023108
							0.0019557		0.0016006
							0.000636001		0.0017543
							0.0037842		0.0020511
							0.0013939		0.0011077
							0.000630701		0.0011501
							0.0016854		0.000752601
							0.0010494		0.001431
							0.0010441		0.0011183
							0.0019133		0.0025811
							0.0011236		0.0028938
							0.0037312		0.000863901
							0.0035192		0.000922201
							0.0025493		0.000842701
							0.00106		0.000747301
							0.0030263		0.0011554
							0.000604201		0.0010494
							0.000773801		0.000858601
							0.0017119		0.000800301
							0.0020617		0.0032012
							0.0016324		0.001166
							0.001166		0.0031641
							0.000673101		0.0013091
							0.0023585		0.0033708
							0.000879801		0.000704901
							0.0011395		0.001166
							0.00546431		0.0023267
							0.000535301		0.0020882
							0.000816201		0.0018126
							0.0011395		0.00551731
							0.000583001		0.000975201
							0.000514101		0.0022525
							0.000757901		0.000858601
							0.000524701		0.000938101
							0.0030369		0.0011183
							0.000551201		0.000863901
							0.000471701		0.0012296
							0.002597		0.0010971
							0.0027454		0.000683701
							0.000964601		0.0010653
							0.000710201		0.0022048
							0.000535301		0.0013621
							0.0025758		0.0038001
							0.0021465		0.0015105
							0.0011289		0.000747301
							0.000985801		0.0017119
							0.0013621		0.0027666
							0.000699601		0.00577171
							0.0015953		0.000646601
							0.001908		0.0011925
							0.0017331		0.00726631
							0.000524701		0.00561271
							0.000519401		0.0020034
							0.000805601		0.0017119
							0.0010706		0.00426651
							0.00441491		0.0026659
							0.0021306		0.000657201
							0.001749		0.000736701
							0.000519401		0.00421351
							0.001484		0.0033019
							0.000636001		0.00520991
							0.0016006		0.000636001
							0.0010971		0.0012614
							0.0014257		0.00593071
							0.0016907		0.000694301
							0.0014257		0.0015052
							0.0011448		0.0232776
							0.0014257		0.0523747
							0.013886		0.000901001
							0.0195199		0.0027666
							0.0016165		0.0020829
							0.001431		0.0017702
							0.000683701		0.001484
							0.030846		0.0014416
							0.000588301		0.0034927
							0.00477001		0.000630701
							0.0011448		0.00677341
							0.000943401		0.00484421
							0.000959301		0.00506151
							0.000498201		0.0010971
							0.000980501		0.0029998
							0.0019822		0.001325
							0.000747301		0.0018391
							0.000567101		0.000975201
							0.0013833		0.0014416
							0.0017702		0.000763201
							0.055931		0.0012932
							0.000545901		0.00413931
							0.000540601		0.00611091
							0.000524701		0.0010865
							0.000885101		0.0017331
							0.000508801		0.0012031
							0.00508801		0.000885101
							0.0037312		0.0014946
							0.000577701		0.00408101
							0.000821501		0.0014098
							0.0010865		0.0022207
							0.000821501		0.000810901
							0.0010865		0.000726101
							0.000540601
							0.0010918
							0.00763201
							0.0027242
							0.0011872
							0.000630701
							0.000530001
							0.0014204
							0.000498201
							0.00441491
							0.000604201
							0.000530001
							0.000482301
							0.0025387
							0.002703
							0.00212
							0.000826801
							0.0201453
							0.0249047
							0.0036252
							0.000657201
							0.00590951
							0.0392837
							0.0165042
							0.00729281
							0.001166
							0.00738821
							0.0019822
							0.000540601
							0.0032595
							0.0028355
							0.0017225
							0.0035245
							0.0129532
							0.0187779
							0.0171031
							0.000816201
							0.0015105
							0.0017596
							0.0015264
							0.0025917
							0.000625401
							0.00490251
							0.0030846
							0.000742001
							0.000715501
							0.00516751
							0.0012773
							0.000492901
							0.0011819
							0.000969901
							0.00435661
							0.001219
							0.0010865
							0.0019292
							0.0032701
							0.0020723
							0.0015105
							0.000948701
							0.0035881
							0.0010282
							0.0013303
							0.000614801
							0.000911601
							0.000535301
							0.000477001
							0.0024539
							0.0031535
							0.0030899
							0.000540601
							0.0016377
							0.000482301
							0.0016483
							0.000954001
							0.000789701
							0.0025016
							0.0031323
							0.0036146
							0.000651901
							0.0032224
							0.000620101
							0.000826801
							0.000577701
							0.001431
							0.000503501
							0.000911601
							0.0010388
							0.0012508
							0.0016006
							0.000742001
							0.000715501
							0.000588301
							0.000508801
							0.0025387
							0.0015317
							0.0014204
							0.000699601
							0.0010494
							0.000636001
							0.000561801
							0.000588301
							0.000524701
							0.0013939
							0.00452091
							0.0026553
							0.108237
							0.000535301
							0.000800301
							0.000572401
							0.000492901
							0.000540601
							0.0025705
							0.0026924
							0.000667801
							0.000662501
							0.000731401
							0.0013197
							0.000731401
							0.000535301
							0.001696
							0.0013621
							0.000763201
							0.0011766
							0.000492901
							0.000572401
							0.0031535
							0.000636001
							0.0015052
							0.000959301
							0.000689001
							0.000985801
							0.000604201
							0.00462161
							0.0012243
							0.000503501
							0.000466401
							0.002438
							0.0012826
							0.000757901
							0.000932801
							0.000556501
							0.000858601
							0.0017596
							0.000567101
							0.0013727
							0.000720801
							0.000524701
							0.0017119
							0.0025758
							0.000885101
							0.0016907
							0.0013727
							0.000604201
							0.000906301
							0.0016801
							0.000583001
							0.0011925
							0.000943401
							0.000477001
							0.00613741
							0.0037524
							0.00385841
							0.0010812
							0.0239083
							0.0010653
							0.000964601
							0.002067
							0.0021571
							0.0013621
							0.000683701
							0.000630701
							0.0011872
							0.0012667
							0.0021783
							0.000736701
							0.0012826
							0.0119462
							0.002067
							0.0142994
							0.0246609
							0.0017066
							0.0108968
							0.00500321
							0.000567101
							0.000848001
							0.000980501
							0.0032436
							0.000524701
							0.00539011
							0.0013409
							0.0268127
							0.0012349
							0.00718681
							0.00977851
							0.00443081
							0.0012084
							0.0014257
							0.00434601
							0.00567101
							0.000598901
							0.000773801
							0.0025864
							0.000492901
							0.0012402
							0.000879801
							0.00443611
							0.0025811
							0.000996401
							0.0010971
							0.00756311
							0.000938101
							0.0011607
							0.00460041
							0.0024115
							0.0019928
							0.0020511
							0.000673101
							0.000572401
							0.00617981
							0.00875031
							0.00496081
							0.000720801
							0.0016907
							0.00748361
							0.000784401
							0.00477001
							0.000699601
							0.000895701
							0.000524701
							0.0011236
							0.000789701
							0.000731401
							0.0012773
							0.000471701
							0.0013568
							0.001007
							0.0165625
							0.00762141
							0.000630701
							0.000614801
							0.0151368
							0.000604201
							0.0350807
							0.0015635
							0.0129903
							0.0129214
							0.0104569
							0.001749
							0.000540601
							0.0029786
							0.0114321
							0.000593601
							0.0023214
							0.00954531
							0.000731401
							0.000731401
							0.000524701
							0.000598901
							0.00501381
							0.000869201
							0.0018497
							0.0010865
							0.0392042
							0.00434601
							0.00694831
							0.0150043
							0.00983681
							0.00504561
							0.0016059
							0.00482301
							0.000895701
							0.000561801
							0.000625401
							0.000715501
							0.00727161
							0.0015105
							0.00451561
							0.000890401
							0.00753131
							0.0035775
							0.0010547
							0.0013568
							0.00552791
							0.000710201
							0.0033337
							0.000477001
							0.0014575
							0.0021942
							0.0104198
							0.0021995
							0.0141298
							0.0036888
							0.000508801
							0.000561801
							0.000583001
							0.00639181
							0.415892
							0.0428771
							0.0014045
							0.0172515
							0.000535301
							0.000477001
							0.00960361
							0.0023956
							0.000535301
							0.0030793
							0.00496611
							0.000551201
							0.0015264
							0.001908
						-4.81575	0.0100382	5.17728	0.0022684
							0.00475941		0.0020776
							0.000879801		0.00426121
							0.000763201		0.0013833
							0.0021995		0.0021624
							0.0211046		0.0011289
							0.000699601		0.00544841
							0.000699601		0.0010335
							0.0192761		0.0030422
							0.000614801		0.0012084
							0.000959301		0.0011501
							0.000779101		0.000837401
							0.039024		0.0156244
							0.000503501		0.0228801
							0.00594131		0.0018709
							0.0011819		0.00400681
							0.0015847		0.0014575
							0.0010176		0.000879801
							0.000620101		0.000869201
							0.000757901		0.00387961
							0.00411281		0.00504031
							0.00542721		0.0016218
							0.0012561		0.000874501
							0.0018868		0.00593601
							0.000630701		0.0174264
							0.0017437		0.0025864
							0.000916901		0.0027348
							0.000519401		0.0161438
							0.0229808		0.0011607
							0.00990571		0.001166
							0.000604201		0.00522581
							0.00896761		0.000694301
							0.0011766		0.0032489
							0.0010017		0.0134249
							0.000784401		0.0024327
							0.001272		0.0010176
							0.000524701		0.0012402
							0.0013939		0.001166
							0.0353934		0.0015741
							0.0163982		0.001166
							0.0018126		0.00389551
							0.00724511		0.00612151
							0.0022737		0.0024221
							0.00543781		0.001325
							0.00399091		0.0028514
							0.0019292		0.0023214
							0.0018868		0.000773801
							0.000625401		0.0659586
							0.0023903		0.001643
							0.0025281		0.000773801
							0.000752601		0.00412341
							0.00689531		0.0032489
							0.0374657		0.00586181
							0.0110876		0.0020723
							0.000752601		0.000795001
							0.00985801		0.00711261
							0.0013197		0.000742001
							0.0014469		0.000800301
							0.0010494		0.000805601
							0.0014363		0.0010812
							0.002332		0.017384
							0.000795001		0.0011342
							0.000604201		0.0146863
							0.00452621		0.000911601
							0.0122271		0.0015264
							0.00515691		0.000842701
							0.00929621		0.0113579
							0.0020511		0.000805601
							0.000763201		0.0010759
							0.0011024		0.0010017
							0.0015423		0.0017755
							0.0269028		0.000752601
							0.00991101		0.0010971
							0.0226469		0.0013674
							0.0018497		0.001113
							0.000535301		0.00774331
							0.0373385		0.0021995
							0.01219		0.0013091
							0.0010759		0.000689001
							0.00516221		0.00746771
							0.0210145		0.0014098
							0.00908951		0.0016483
							0.0010865		0.000742001
							0.000503501		0.000954001
							0.00504561		0.0018126
							0.000821501		0.0429672
							0.0194086		0.0654074
							0.0295263		0.000747301
							0.0022207		0.0032542
							0.0114639		0.000800301
							0.000810901		0.000890401
							0.000689001		0.0011395
							0.0019186		0.000779101
							0.0014469		0.001325
							0.00595191		0.00807191
							0.0146174		0.0126087
							0.0135097		0.000869201
							0.0391088		0.0015105
							0.00938631		0.0012137
							0.000678401		0.0011501
							0.0023267		0.0020193
							0.000498201		0.0011289
							0.000609501		0.0023267
							0.000747301		0.0010706
							0.000593601		0.000832101
							0.000943401		0.0012879
							0.000789701		0.0024009
							0.00447851		0.000848001
							0.000927501		0.0025228
							0.00455271		0.000821501
							0.0035987		0.0026924
							0.0134726		0.0010229
							0.000726101		0.000747301
							0.0023161		0.0021942
							0.0018603		0.000863901
							0.0387378		0.0012243
							0.0030899		0.000779101
							0.000821501		0.0028355
							0.00588301		0.000858601
							0.0117766		0.0011077
							0.000906301		0.0025546
							0.000890401		0.0011925
							0.000890401		0.000832101
							0.000641301		0.00722921
							0.00719211		0.000779101
							0.0016112		0.000842701
							0.000959301		0.000985801
							0.0359128		0.0010441
							0.000901001		0.00471171
							0.0015476		0.0023108
							0.0023585		0.00684761
							0.0158947		0.0017755
							0.0017755		0.000752601
							0.0023373		0.0013886
							0.0190853		0.000821501
							0.0013038		0.000773801
							0.0030104		0.00487601
							0.000673101		0.003551
							0.00760551		0.0022048
							0.0016006		0.000763201
							0.0011554		0.002173
							0.0011024		0.0010706
							0.0010706		0.0024698
							0.0282437		0.000943401
							0.002226		0.0012137
							0.000800301		0.0019875
							0.0011501		0.001166
							0.0024963		0.033867
							0.121312		0.000826801
							0.001113		0.000816201
							0.0142252		0.0026977
							0.0014575		0.000816201
							0.000795001		0.000742001
							0.000959301		0.001961
							0.000567101		0.000742001
							0.0031906		0.000906301
							0.0038054		0.0015847
							0.00467461		0.00612681
							0.0019133		0.0013303
							0.0447851		0.002226
							0.000747301		0.0016536
							0.0023373		0.0021677
							0.00838461		0.000869201
							0.001749		0.000704901
							0.0036411		0.000710201
							0.0011289		0.000916901
							0.000916901		0.0024486
							0.00954531		0.0026924
							0.0295051		0.000747301
							0.0027348		0.000694301
							0.00416581		0.000720801
							0.000593601		0.000768501
							0.0177391		0.0036146
							0.0019663		0.0014999
							0.00411281		0.0016748
							0.0168275		0.000795001
							0.000567101		0.000773801
							0.0034609		0.000742001
							0.000784401		0.0020564
							0.000561801		0.0013515
							0.0026394		0.000969901
							0.000895701		0.000816201
							0.000821501		0.00656671
							0.0018179		0.0020458
							0.0013833		0.0010918
							0.00626991		0.0011183
							0.000609501
							0.00526821
							0.0014204
							0.0289274
							0.0407306
							0.00467991
							0.034344
							0.0018179
							0.000535301
							0.00901531
							0.0012031
							0.000519401
							0.002014
							0.00471171
							0.00619041
							0.00438841
							0.0149248
							0.0015264
							0.0410486
							0.000625401
							0.000519401
							0.0117607
							0.0036623
							0.0019504
							0.0524754
							0.0015264
							0.000689001
							0.000625401
							0.0023426
							0.000789701
							0.000524701
							0.0017755
							0.0014681
							0.000916901
							0.0169388
							0.000577701
							0.0013462
							0.0750481
							0.0883617
							0.0032171
							0.0516221
							0.0101283
							0.0010388
							0.000492901
							0.0022048
							0.00816731
							0.0031005
							0.00662501
							0.0030581
							0.0024592
							0.0019716
							0.0013197
							0.000853301
							0.00881921
							0.000911601
							0.0028832
							0.0010441
							0.000826801
							0.0018921
							0.00476471
							0.0033231
							0.0013144
							0.0020829
							0.0031641
							0.000561801
							0.000646601
							0.0016271
							0.000736701
							0.000572401
							0.000874501
							0.0014204
							0.0022737
							0.000810901
							0.0019716
							0.0012137
							0.000742001
							0.013303
							0.0016112
							0.0474987
							0.0228112
							0.00440961
							0.0020776
							0.0033496
							0.00391671
							0.00860721
							0.000683701
							0.0027401
							0.00408101
							0.0241362
							0.000763201
							0.0027136
							0.000736701
							0.000524701
							0.000975201
							0.001272
							0.000620101
							0.000551201
							0.000604201
							0.0010123
							0.0729387
							0.000636001
							0.00588831
							0.0010282
							0.0024486
							0.0015423
							0.0782016
							0.000524701
							0.0016006
							0.000747301
							0.0017596
							0.000625401
							0.000720801
							0.000752601
							0.0028726
							0.0010282
							0.000954001
							0.0240302
							0.072944
							0.000588301
							0.0035722
							0.00815141
							0.00551731
							0.0027401
							0.0012826
							0.0113049
							0.000736701
							0.0016907
							0.000789701
							0.00646071
							0.0277402
							0.0156191
							0.000826801
							0.0162657
							0.0030475
							0.00433541
							0.0037365
							0.000858601
							0.000545901
							0.0142888
							0.0029203
							0.000742001
							0.0128525
							0.0010865
							0.0015741
							0.000556501
							0.00611091
							0.00943931
							0.000604201
							0.00711261
							0.0023055
							0.00409691
							0.0421669
							0.000620101
							0.0275017
							0.0026924
							0.000704901
							0.000863901
							0.0148506
							0.0024009
							0.0012243
							0.0019292
							0.0253552
							0.000535301
							0.000736701
							0.0014681
							0.0015529
							0.0035298
							0.0027507
							0.0011501
							0.000715501
							0.000895701
							0.000869201
							0.000487601
							0.000869201
							0.0019875
							0.00930681
							0.0014045
							0.000540601
							0.0017278
							0.000492901
							0.000545901
							0.0020935
							0.0023214
							0.0015794
							0.000773801
							0.000614801
							0.00503501
							0.0015741
							0.00659321
							0.000625401
							0.0015211
							0.000646601
							0.000715501
							0.000598901
							0.0022737
							0.000858601
							0.0014734
							0.000985801
							0.0011819
							0.000720801
							0.0030793
							0.000890401
							0.0017013
							0.000975201
							0.00746771
							0.0029786
							0.000795001
							0.0010176
							0.001325
							0.00458981
							0.00727161
							0.0019769
							0.000556501
							0.0017596
							0.0015741
							0.0031641
							0.0014522
							0.000641301
							0.000752601
							0.000636001
							0.00393261
							0.000667801
							0.000540601
							0.000752601
							0.0012614
							0.000678401
							0.0021412
							0.000503501
							0.000848001
							0.000545901
							0.000646601
							0.000922201
							0.0138489
							0.002597
							0.000954001
							0.0012455
							0.00818851
							0.0014681
							0.0031641
							0.0011925
							0.0012985
							0.0027931
							0.000508801
							0.000890401
							0.0024062
							0.0010547
							0.0015635
							0.000683701
							0.0012826
							0.000572401
							0.0030528
							0.00474351
							0.0018709
							0.00463751
							0.0019981
							0.0016324
							0.000832101
							0.000530001
							0.010653
							0.001007
							0.00500321
							0.001219
							0.0111512
							0.00553321
							0.0017331
							0.0022048
							0.00640241
							0.0017967
							0.000593601
							0.000826801
							0.00634941
							0.000779101
							0.0014893
							0.0013939
							0.000858601
							0.000593601
							0.0172091
							0.0026818
							0.0020352
							0.0011872
							0.000487601
							0.000959301
							0.0011448
							0.0026712
							0.0012985
							0.0011342
							0.0025758
							0.0014522
							0.0011395
							0.00468521
							0.000662501
							0.0031058
							0.00412871
							0.0133083
							0.0028832
							0.0022207
							0.000514101
							0.0036941
							0.0015529
							0.0026659
							0.0750375
							0.0114533
							0.0034609
							0.0026023
							0.000853301
							0.000736701
							0.000837401
							0.000768501
							0.000726101
							0.000530001
							0.0014681
							0.0033602
							0.000810901
							0.0012667
							0.000508801
							0.0019663
							0.0011554
							0.000826801
							0.000625401
							0.000524701
							0.000625401
							0.00959301
							0.000588301
							0.0012296
							0.000540601
							0.0024274
							0.000969901
							0.0030316
							0.0013939
							0.000863901
							0.001378
							0.000742001
							0.0026341
							0.000540601
							0.0019239
							0.000715501
							0.000768501
							0.0023638
							0.0025334
							0.000577701
							0.002279
							0.0763042
							0.0020193
							0.0124656
							0.000704901
							0.0015317
							0.000821501
							0.0012084
							0.0014363
							0.000863901
							0.0010282
							0.00106
							0.000810901
							0.000773801
							0.000545901
							0.000556501
							0.0256732
							0.000842701
							0.0016536
							0.000837401
							0.000535301
							0.0036517
							0.000980501
							0.000556501
							0.00106
							0.0014416
							0.003074
							0.000625401
							0.000604201
							0.000715501
							0.0294468
							0.000720801
							0.000689001
							0.000927501
							0.0034291
							0.000551201
							0.000848001
							0.0013462
							0.00488131
							0.000551201
							0.000625401
							0.0579397
							0.000710201
							0.0022048
							0.0019186
							0.0013992
							0.003021
							0.0025811
							0.000837401
							0.000561801
							0.00212
							0.000874501
							0.000848001
							0.0016801
							0.0036517
							0.0016324
							0.0012932
							0.000710201
							0.0010123
							0.0025599
							0.000667801
						-4.81612	0.000959301	5.17829	0.0753926
							0.0033814		0.000810901
							0.000890401		0.0032118
							0.000736701		0.000704901
							0.248258		0.0020882
							0.0027931		0.0011024
							0.0012614		0.0011925
							0.000805601		0.000959301
							0.0010547		0.000784401
							0.000689001		0.0017702
							0.000789701		0.000805601
							0.000885101		0.0024327
							0.00421351		0.000853301
							0.00516751		0.00965131
							0.0026023		0.0018868
							0.00467461		0.000826801
							0.0022207		0.000805601
							0.00952411		0.001431
							0.0030793		0.0012402
							0.000906301		0.0030793
							0.0011501		0.000853301
							0.00475411		0.0018603
							0.000567101		0.000975201
							0.0016801		0.000980501
							0.00386371		0.000699601
							0.002544		0.0023956
							0.000514101		0.002014
							0.0107325		0.0012243
							0.00943401		0.0017066
							0.001431		0.000784401
							0.0450554		0.000789701
							0.000572401		0.0013992
							0.001272		0.0021836
							0.0010176		0.000991101
							0.000694301		0.000869201
							0.000630701		0.000810901
							0.001007		0.000853301
							0.0012402		0.00905771
[truncated: 38,398 more rows]

[truncated: 17 more sheets: Figure 3c, Figure 3d, Figure 3e, Figure 3f, Figure 4b, Figure 4c, Figure 5a, Figure 5b, Figure 5c, Sup. Figure 3a, Sup. Figure 3b, Sup. Figure 5a, Sup. Figure 5b, Sup. Figure 8a, Sup. Figure 8b, Sup. Figure 11c, Sup. Figure 12c]
